# Supplementary material for: A novel atlas of gene expression in human skeletal muscle reveals molecular changes associated with aging
Source: Skelet Muscle. 2015 Oct 9;5:35. doi: 10.1186/s13395-015-0059-1 (PMC4600214; doi:10.1186/s13395-015-0059-1)
Supplement: Supplementary file 2 — 957 genes significantly associated with age across 340 samples (XLSX 257 kb) [file 13395_2015_59_MOESM2_ESM.xlsx]

## Sheet: Sheet1
ENSEMBL ID	Gene symbol	β (age, HG-U133+2)	p (HG-U133+2)	β (age, HG-U133A)	p (HG-U133A)	min(p) (age)	β for min(p)	Direction of change (increasing age)	z (NGT vs T2D)	p (NGT vs T2D)	β (BMI)	p (BMI)	β (Physical capacity)	p (Physical capacity)	beta_GTEX	p_GTEX	FDR_GTEX
ENSG00000132475	H3F3B	0.00868148	0.000190951	0.00984512	3.38597e-13	3.38597e-13	0.00984512	UP	0.0175484	0.985999	-0.0140706	0.0041397	-0.00489842	0.1343	20.3456	0.367163	0.606202
ENSG00000124942	AHNAK	0.00669734	0.00021474	0.00864401	6.86967e-12	6.86967e-12	0.00864401	UP	2.20346	0.0275627	-0.00511199	0.111868	0.00148279	0.507692	95.3779	0.673112	0.82241
ENSG00000173917	HOXB2	-0.0183763	8.96242e-06	-0.00902871	1.00964e-11	1.00964e-11	-0.00902871	DOWN	-2.31623	0.0205458	0.00325162	0.73319	0.00414237	0.54777	-2.73535	0.00040251	0.0119621
ENSG00000150938	CRIM1	0.00920646	0.00421457	0.0124015	5.3384e-11	5.3384e-11	0.0124015	UP	0.571996	0.567325	0.00998849	0.210188	-0.00820478	0.0954806	13.2346	0.56693	0.764397
ENSG00000213371	NAP1L1P3	0.00306911	0.483723	0.0153617	9.74447e-11	9.74447e-11	0.0153617	UP	1.41276	0.157727	0.0125595	0.134857	-0.0199194	0.00129289	-0.00142691	0.843393	0.920858
ENSG00000149182	ARFGAP2	0.00473236	0.0829316	0.00694302	3.55668e-10	3.55668e-10	0.00694302	UP	0.445432	0.656007	-0.00303817	0.491573	-0.00553386	0.0681755	-1.03676	0.814904	0.897231
ENSG00000178252	WDR6	0.00372304	0.0805212	0.00687074	4.46532e-10	4.46532e-10	0.00687074	UP	0.890426	0.373237	0.00496539	0.253308	-0.00434175	0.081555	9.28683	0.129122	0.347861
ENSG00000176124	DLEU1	-0.0116712	8.98705e-06	-0.00756565	8.60794e-10	8.60794e-10	-0.00756565	DOWN	-2.03121	0.0422336	-0.00258464	0.627869	0.00776349	0.0281491	-0.86519	0.0607733	0.221086
ENSG00000129204	USP6	0.00134891	0.346534	0.013318	1.43082e-09	1.43082e-09	0.013318	UP	0.1088	0.913361	0.000114591	0.972874	-0.0044163	0.162921	104.688	0.00217031	0.0299125
ENSG00000141002	TCF25	0.000201239	0.921348	0.00638442	2.70413e-09	2.70413e-09	0.00638442	UP	1.28624	0.198358	-0.00148339	0.574615	-0.00629193	0.0170626	-3.27812	0.480274	0.69838
ENSG00000177098	SCN4B	-0.0288656	3.12676e-09			3.12676e-09	-0.0288656	DOWN	-0.424396	0.671277	0.0273261	0.0133651	0.00667568	0.223371	-18.2991	0.0213245	0.119998
ENSG00000171606	ZNF274	0.0128822	6.23304e-05	0.00880597	3.86802e-09	3.86802e-09	0.00880597	UP	-1.38534	0.165949	-0.0139266	0.0357689	-0.00353168	0.411945	3.71236	0.170899	0.396402
ENSG00000068024	HDAC4	-0.000419933	0.904585	0.0155256	4.04331e-09	4.04331e-09	0.0155256	UP	0.340532	0.733456	-0.00243534	0.665174	-0.00453021	0.196378	12.0705	0.755205	0.870103
ENSG00000131370	SH3BP5	0.00525078	0.220048	0.0113527	5.04078e-09	5.04078e-09	0.0113527	UP	2.53561	0.0112253	-0.00847479	0.362037	-0.00166076	0.763309	-29.2204	0.254979	0.492856
ENSG00000075856	SART3	0.00147389	0.1306	0.00500205	5.31949e-09	5.31949e-09	0.00500205	UP	2.2121	0.0269594	-0.000641795	0.719179	-0.00367632	0.00474483	0.249065	0.919806	0.963705
ENSG00000108349	CASC3	0.00136088	0.481003	0.00607215	9.72569e-09	9.72569e-09	0.00607215	UP	0.879792	0.378972	-0.00222319	0.482541	-0.00582487	0.0450293	3.67516	0.601163	0.784233
ENSG00000099622	CIRBP	0.00113211	0.665095	0.00911113	1.13852e-08	1.13852e-08	0.00911113	UP	1.34773	0.177746	-0.00802489	0.0284334	-0.00196417	0.497041	28.6946	0.289558	0.526549
ENSG00000233822	HIST1H2BN	-0.000498488	0.877219	-0.00649598	1.48975e-08	1.48975e-08	-0.00649598	DOWN	-0.25587	0.798051	0.00627501	0.403372	-0.000961081	0.815621	-0.226909	0.0372771	0.16962
ENSG00000162613	FUBP1	0.00580747	4.16125e-05	0.00315291	1.74142e-08	1.74142e-08	0.00315291	UP	2.06603	0.0388252	-0.00358557	0.258551	-0.00306713	0.0977522	12.5988	0.057729	0.219601
ENSG00000148468	FAM171A1	-0.011305	1.51268e-06	-0.00738014	1.93715e-08	1.93715e-08	-0.00738014	DOWN	-1.95972	0.0500284	-2.87471e-05	0.995494	-0.00028882	0.929309	-7.2308	2.60197e-11	2.47447e-08
ENSG00000175206	NPPA	-0.00399281	0.102608	-0.00476777	1.96974e-08	1.96974e-08	-0.00476777	DOWN	-0.191983	0.847755	-0.0090798	0.154235	0.00398438	0.38975	0.158115	0.69699	0.836917
ENSG00000105696	TMEM59L	-0.00131006	0.480582	-0.00800992	2.38516e-08	2.38516e-08	-0.00800992	DOWN	0.74872	0.454026	-0.00296201	0.498634	0.00623754	0.0122638	-0.186815	0.731886	0.856616
ENSG00000175931	UBE2O	-0.00285163	0.0820503	-0.00602152	2.79002e-08	2.79002e-08	-0.00602152	DOWN	0.853344	0.393469	0.00263666	0.404454	-0.00100436	0.617973	-15.7286	0.00124933	0.022456
ENSG00000171055	FEZ2	0.0125889	0.000781107	0.0124158	2.82906e-08	2.82906e-08	0.0124158	UP	1.6825	0.0924716	0.0257786	0.000590649	-0.0195805	3.4631e-05	4.86877	0.647664	0.809707
ENSG00000178038	ALS2CL	-0.0037172	0.00798638	-0.00631866	3.15061e-08	3.15061e-08	-0.00631866	DOWN	-0.86748	0.385679	0.00175807	0.536846	0.000637151	0.655664	-2.87155	0.489157	0.702169
ENSG00000182326	C1S	0.00803232	0.00903583	0.0136884	3.221e-08	3.221e-08	0.0136884	UP	1.98808	0.0468028	0.00158911	0.784178	-0.00102066	0.834619	48.9533	0.00302231	0.0378187
ENSG00000143171	RXRG	-0.00950055	0.0342776	-0.0091307	3.23025e-08	3.23025e-08	-0.0091307	DOWN	0.326464	0.744074	0.0168872	0.0162898	-0.0078498	0.0534716	-10.0463	0.0396434	0.17294
ENSG00000076685	NT5C2	0.00977712	0.000490236	0.0115212	3.63825e-08	3.63825e-08	0.0115212	UP	2.12799	0.0333381	-0.00317431	0.566207	-0.0126237	0.000953757	3.20581	0.800264	0.897231
ENSG00000173113	TRMT112	0.00478736	0.180386	0.0115632	4.41588e-08	4.41588e-08	0.0115632	UP	1.64628	0.099707	-0.00488075	0.543274	-0.00700978	0.0879545	-0.337483	0.814042	0.897231
ENSG00000171867	PRNP	0.00533255	0.0756116	0.00940624	4.67655e-08	4.67655e-08	0.00940624	UP	1.30103	0.193248	-0.00313654	0.568756	-0.00149081	0.613321	7.44069	0.627167	0.80048
ENSG00000162408	NOL9	0.00121028	0.438226	0.00486889	6.30557e-08	6.30557e-08	0.00486889	UP	-0.473335	0.635974	-0.00103077	0.674561	-0.00266648	0.124916	1.01092	0.70294	0.839819
ENSG00000182872	RBM10	0.00286034	0.300482	0.00564691	6.65604e-08	6.65604e-08	0.00564691	UP	0.0644994	0.948573	-0.00154169	0.696735	-0.00947745	0.00461093	-1.92	0.516006	0.719533
ENSG00000136938	ANP32B	0.00244152	0.332416	0.00923584	6.71245e-08	6.71245e-08	0.00923584	UP	-0.0501706	0.959986	-0.00584385	0.252034	-0.00710729	0.0326181	-7.53834	0.136709	0.355279
ENSG00000158882	TOMM40L	-0.0144268	6.74351e-08			6.74351e-08	-0.0144268	DOWN	-0.608617	0.542778	-0.00199022	0.73403	-0.000905618	0.825841	-1.49078	0.0853533	0.276634
ENSG00000157219	HTR5A	0.00194763	0.495272	-0.00510954	7.20867e-08	7.20867e-08	-0.00510954	DOWN	-0.118453	0.905709	-0.00267749	0.673599	0.00354637	0.50419	0.00555621	0.502998	0.710658
ENSG00000176986	SEC24C	0.0035297	0.116768	0.0059902	7.77931e-08	7.77931e-08	0.0059902	UP	0.341196	0.732956	-0.000339315	0.91867	-0.00662158	0.0119325	-13.7072	0.0413414	0.174736
ENSG00000154473	BUB3	0.0028027	0.107952	0.00358028	7.98239e-08	7.98239e-08	0.00358028	UP	0.493175	0.621889	-0.00855965	0.0247051	-0.00274763	0.331892	-1.74185	0.42616	0.65579
ENSG00000146122	DAAM2	-0.00221288	0.601785	-0.00912611	8.92496e-08	8.92496e-08	-0.00912611	DOWN	0.257183	0.797038	0.0011269	0.883086	0.01045	0.00529207	-51.234	8.2965e-06	0.000876664
ENSG00000204389	HSPA1A	0.00559409	0.0368247	0.00910467	8.93426e-08	8.93426e-08	0.00910467	UP	0.48846	0.625224	-0.00603973	0.215309	-0.00263356	0.321251	NA	NA	NA
ENSG00000174938	SEZ6L2	-0.00202636	0.122491	-0.0045797	9.11795e-08	9.11795e-08	-0.0045797	DOWN	-0.297657	0.765965	-0.0018087	0.579195	0.00213185	0.240243	-0.0528476	0.759988	0.870781
ENSG00000105364	MRPL4	-0.00796327	0.00462914	-0.00646082	9.37611e-08	9.37611e-08	-0.00646082	DOWN	-1.71066	0.0871441	-0.00276063	0.645688	0.00451514	0.0933823	-7.24913	0.0421169	0.177226
ENSG00000103121	CMC2	-0.0077521	0.00169091	-0.00906607	1.04207e-07	1.04207e-07	-0.00906607	DOWN	-1.83816	0.0660395	-0.000648155	0.902648	0.00477507	0.184493	-7.94899	1.68058e-05	0.00142839
ENSG00000126368	NR1D1	-0.00240143	0.493636	-0.00540007	1.04292e-07	1.04292e-07	-0.00540007	DOWN	-0.610326	0.541646	-0.00365481	0.58662	9.19632e-05	0.984741	-5.49188	0.745683	0.86481
ENSG00000167136	ENDOG	-0.0126072	1.11138e-07	-0.00714897	0.000436956	1.11138e-07	-0.0126072	DOWN	-2.25614	0.0240618	-6.03336e-05	0.990615	-0.00186442	0.652029	-1.89529	0.466453	0.687746
ENSG00000175581	MRPL48	-0.00550307	0.0366714	-0.00662291	1.25144e-07	1.25144e-07	-0.00662291	DOWN	-1.20778	0.227131	0.00939661	0.0425419	-0.00243631	0.508652	-1.40731	0.246722	0.485857
ENSG00000181274	FRAT2	-0.00323258	0.25224	-0.00639541	1.3121e-07	1.3121e-07	-0.00639541	DOWN	-1.50082	0.133403	-0.000366089	0.946915	-0.00519679	0.0867534	-2.17779	0.0546403	0.210376
ENSG00000006114	SYNRG	0.000543131	0.45509	0.00402769	1.31256e-07	1.31256e-07	0.00402769	UP	-2.45201	0.014206	-0.00316178	0.0109511	0.000708369	0.426101	0.135455	0.935614	0.971363
ENSG00000168938	PPIC	-0.00650324	0.00140803	-0.00758746	1.38421e-07	1.38421e-07	-0.00758746	DOWN	-0.591165	0.55441	0.000908651	0.82793	0.000660861	0.867781	-1.97274	0.0589313	0.221086
ENSG00000130714	POMT1	-0.00131619	0.508385	0.00611093	1.46638e-07	1.46638e-07	0.00611093	UP	0.273479	0.784485	0.000212875	0.953574	-0.0020092	0.437439	5.16853	0.0129767	0.0907416
ENSG00000242612	DECR2	-0.00187253	0.278504	0.00427325	1.64899e-07	1.64899e-07	0.00427325	UP	-0.341453	0.732762	0.0044964	0.111763	-0.00276916	0.162055	3.63609	0.0183901	0.111052
ENSG00000136383	ALPK3	0.0131844	0.00319236	0.0114025	1.66827e-07	1.66827e-07	0.0114025	UP	1.31696	0.187851	-0.0109248	0.122313	-0.0100115	0.0501971	-208.732	0.148252	0.373269
ENSG00000100321	SYNGR1	-0.00405605	0.00233276	-0.00374705	1.69552e-07	1.69552e-07	-0.00374705	DOWN	-0.758851	0.447942	-0.00241311	0.388227	0.00166313	0.222361	-3.1128	0.135062	0.35384
ENSG00000215448	SRMP1	0.000430135	0.75096	-0.0046008	2.2616e-07	2.2616e-07	-0.0046008	DOWN	0.903708	0.36615	0.00658913	0.0345742	0.000351465	0.843404	0.00108456	0.26709	0.508006
ENSG00000163374	YY1AP1	0.00502358	0.0441093	0.0101214	2.34151e-07	2.34151e-07	0.0101214	UP	0.331271	0.74044	0.00172958	0.788083	-0.00509607	0.24798	-15.2883	0.170431	0.396284
ENSG00000106344	RBM28	0.00214805	0.42087	0.00664046	2.43093e-07	2.43093e-07	0.00664046	UP	-0.370261	0.711188	-0.0164813	0.00150251	-0.00603574	0.0691987	8.76614	0.000932575	0.0192592
ENSG00000168702	LRP1B	0.0128944	0.0875476	0.0114355	2.50746e-07	2.50746e-07	0.0114355	UP	-0.847957	0.396462	-0.00657782	0.69071	-0.00671206	0.538139	7.46459	0.00015411	0.00563685
ENSG00000198231	DDX42	0.000938135	0.391411	0.00495616	2.88616e-07	2.88616e-07	0.00495616	UP	0.73314	0.463473	-0.00168289	0.318953	-0.00106851	0.442231	-3.51177	0.656949	0.814635
ENSG00000147231	CXorf57	0.0064477	3.44091e-07	0.0014456	0.000212102	3.44091e-07	0.0064477	UP	0.420566	0.674072	-0.00106675	0.675258	-0.00209387	0.162977	2.68412	0.000215688	0.00683731
ENSG00000004961	HCCS	-0.00398626	0.0709508	-0.0066193	3.45772e-07	3.45772e-07	-0.0066193	DOWN	-1.29596	0.19499	-0.00767746	0.0975531	0.00559068	0.1482	-9.4186	0.00945815	0.0755857
ENSG00000137766	UNC13C	0.0203243	3.85379e-07			3.85379e-07	0.0203243	UP	2.91376	0.00357106	0.00729652	0.337165	-0.0169682	0.0069883	9.47966	2.13737e-05	0.00150598
ENSG00000005955	GGNBP2	0.000705678	0.573754	0.00826668	4.61799e-07	4.61799e-07	0.00826668	UP	1.37347	0.169606	-0.00125724	0.626086	-0.0023261	0.151508	-7.84705	0.230411	0.471536
ENSG00000123064	DDX54	0.00129235	0.318111	0.00607228	5.31501e-07	5.31501e-07	0.00607228	UP	-1.02666	0.30458	-0.00221364	0.462762	1.27932e-05	0.993914	-8.41942	0.279274	0.517772
ENSG00000110046	ATG2A	0.00648051	0.0192964	0.00626096	5.31704e-07	5.31704e-07	0.00626096	UP	0.323429	0.74637	0.0018836	0.755793	-0.00352729	0.435452	-6.88052	0.335314	0.577112
ENSG00000120833	SOCS2	-0.00327527	0.251442	-0.00339682	5.50543e-07	5.50543e-07	-0.00339682	DOWN	-0.287155	0.773994	-0.0189081	0.000733718	0.0142997	6.27518e-08	-2.31692	0.358406	0.593129
ENSG00000086589	RBM22	0.00268221	0.0895193	0.00592587	5.80581e-07	5.80581e-07	0.00592587	UP	-1.0292	0.303387	-0.00261432	0.456166	-0.000626409	0.832542	1.80436	0.281254	0.517772
ENSG00000005469	CROT	0.000121853	0.921895	0.00309937	5.82621e-07	5.82621e-07	0.00309937	UP	0.612772	0.540027	0.00259051	0.307627	-0.00266997	0.00900905	2.2971	0.104142	0.302023
ENSG00000087250	MT3	-0.00542601	0.207012	0.00920572	6.5531e-07	6.5531e-07	0.00920572	UP	-0.356927	0.721146	-0.0104414	0.255104	0.00869872	0.15007	0.204315	0.209676	0.454218
ENSG00000145782	ATG12	-0.000625138	0.807356	0.00254172	6.78794e-07	6.78794e-07	0.00254172	UP	-0.152836	0.878528	-0.00179426	0.739963	-0.00746226	0.0229737	-0.758925	0.622764	0.797105
ENSG00000168487	BMP1	-0.00172483	0.164515	-0.00381748	6.81614e-07	6.81614e-07	-0.00381748	DOWN	0.554308	0.579368	0.00109313	0.703022	0.00271108	0.108504	4.81884	0.132285	0.351727
ENSG00000111785	RIC8B	-0.00210224	0.112683	-0.00619868	6.99282e-07	6.99282e-07	-0.00619868	DOWN	-2.89595	0.00378016	-0.00536769	0.0386657	0.00287635	0.150054	-1.98249	0.18138	0.41365
ENSG00000154767	XPC	0.00577231	0.0773498	0.00424536	7.02225e-07	7.02225e-07	0.00424536	UP	0.280954	0.778745	-0.0130801	0.00373282	-0.0088447	0.0233834	3.10755	0.395975	0.62762
ENSG00000182551	ADI1	-0.00124296	0.548811	0.013074	7.27935e-07	7.27935e-07	0.013074	UP	-0.341875	0.732445	0.000378237	0.918797	0.000373687	0.877288	11.7079	0.0160851	0.102664
ENSG00000124193	SRSF6	0.00215328	0.293286	0.00638516	7.61294e-07	7.61294e-07	0.00638516	UP	-0.444524	0.656664	0.00366796	0.392168	-0.00824227	0.0162196	16.9931	0.0223754	0.124439
ENSG00000185896	LAMP1	0.00457084	0.0466854	0.00737391	7.62913e-07	7.62913e-07	0.00737391	UP	0.787818	0.430803	0.00323623	0.455064	-0.00612092	0.0347593	10.575	0.115466	0.324508
ENSG00000171603	CLSTN1	0.0023309	0.295237	0.00640229	7.89558e-07	7.89558e-07	0.00640229	UP	-1.29493	0.195344	-0.00341467	0.439927	-0.00165752	0.488708	4.72535	0.0294906	0.146835
ENSG00000142230	SAE1	0.00147943	0.417151	0.00847223	8.00141e-07	8.00141e-07	0.00847223	UP	3.59656	0.000322458	-0.00271156	0.311372	-0.00316633	0.106024	3.30803	0.265169	0.505362
ENSG00000096717	SIRT1	0.00530593	0.12202	0.006608	8.96263e-07	8.96263e-07	0.006608	UP	-1.00981	0.312588	0.0041227	0.604813	-0.00389837	0.289086	-0.126096	0.969161	0.983642
ENSG00000135924	DNAJB2	-0.000145323	0.965102	0.007196	9.22343e-07	9.22343e-07	0.007196	UP	0.962913	0.335591	0.00322044	0.615968	-0.0121691	0.000955992	-7.68118	0.355845	0.59266
ENSG00000150907	FOXO1	0.0113586	0.00609559	0.0081928	9.66531e-07	9.66531e-07	0.0081928	UP	1.00141	0.316629	-0.00383108	0.569917	-0.0094086	0.0263655	25.1908	0.690927	0.834724
ENSG00000006459	JHDM1D	0.00162073	0.523115	0.00883117	1.0634e-06	1.0634e-06	0.00883117	UP	-0.14312	0.886196	-0.00928857	0.00884718	0.000988382	0.779764	-0.935396	0.954367	0.976968
ENSG00000006712	PAF1	0.00395699	0.0669689	0.00685204	1.07375e-06	1.07375e-06	0.00685204	UP	1.11219	0.266058	0.00248694	0.583617	-0.0129219	0.000258203	-3.13994	0.298747	0.539105
ENSG00000154518	ATP5G3	-0.00787651	0.000919446	-0.00646896	1.07897e-06	1.07897e-06	-0.00646896	DOWN	0.0366534	0.970761	0.000325626	0.940406	0.00579334	0.0167798	-63.3458	0.0652209	0.228295
ENSG00000100243	CYB5R3	-5.98474e-05	0.979396	0.00757182	1.10114e-06	1.10114e-06	0.00757182	UP	1.86771	0.0618028	0.000446994	0.916824	-0.000718001	0.748333	12.39	0.358359	0.593129
ENSG00000100266	PACSIN2	-2.18033e-06	0.999085	0.00600311	1.10622e-06	1.10622e-06	0.00600311	UP	0.891512	0.372655	-0.00117357	0.669606	-0.000124914	0.941958	-10.7402	0.161963	0.385067
ENSG00000112212	TSPO2	-0.000836921	0.597713	-0.00537905	1.15822e-06	1.15822e-06	-0.00537905	DOWN	0.669723	0.503034	0.000872528	0.808791	0.00245395	0.506332	-0.000394385	0.971905	0.984325
ENSG00000112941	PAPD7	0.0035142	0.0895827	0.00480575	1.20035e-06	1.20035e-06	0.00480575	UP	0.657489	0.510867	-0.00270258	0.510506	-0.0076629	0.00594519	0.915755	0.731257	0.856616
ENSG00000125148	MT2A	0.00157865	0.742833	0.0129784	1.20078e-06	1.20078e-06	0.0129784	UP	0.108912	0.913273	-0.00351488	0.645658	0.0042921	0.409972	-276.802	0.125008	0.339944
ENSG00000174165	ZDHHC24	-0.00222318	0.111631	-0.00397525	1.27854e-06	1.27854e-06	-0.00397525	DOWN	0.0697342	0.944405	0.00051501	0.854232	0.00354363	0.0687348	-1.19335	0.0191269	0.113685
ENSG00000028310	BRD9	0.00246972	0.213427	0.00700802	1.28062e-06	1.28062e-06	0.00700802	UP	-0.689507	0.490504	0.00277912	0.504768	-0.000971774	0.740509	-1.98644	0.239121	0.479755
ENSG00000118689	FOXO3	0.0120617	0.000463812	0.0135458	1.31052e-06	1.31052e-06	0.0135458	UP	-0.142574	0.886626	-0.000881506	0.902677	-0.0030945	0.527262	77.1103	0.0780459	0.259516
ENSG00000139292	LGR5	0.0116769	0.0613768	0.00794366	1.43147e-06	1.43147e-06	0.00794366	UP	-0.719094	0.472083	-0.0108339	0.336845	0.00775095	0.257278	24.6793	0.0777533	0.25945
ENSG00000162775	RBM15	0.00310931	0.164066	0.00896114	1.46879e-06	1.46879e-06	0.00896114	UP	0.087764	0.930064	-0.00217247	0.611853	-0.00165476	0.47532	-2.72533	0.0568782	0.217233
ENSG00000026950	BTN3A1	-0.00083183	0.528109	-0.00442591	1.5076e-06	1.5076e-06	-0.00442591	DOWN	0.233713	0.815208	-0.000646541	0.807454	0.00404157	0.0488073	0.665686	0.543715	0.742417
ENSG00000131378	RFTN1	-0.00923654	0.00228528	-0.011257	1.78261e-06	1.78261e-06	-0.011257	DOWN	-2.55256	0.0106934	0.00358062	0.614249	0.011503	0.0632135	-4.49584	0.288526	0.526549
ENSG00000147852	VLDLR	-0.0017887	0.619751	-0.00890085	1.86211e-06	1.86211e-06	-0.00890085	DOWN	-1.46129	0.143936	-0.00740945	0.169989	0.00194431	0.663805	-7.164	0.337725	0.577112
ENSG00000126261	UBA2	0.0020708	0.182221	0.00691293	1.88851e-06	1.88851e-06	0.00691293	UP	0.76719	0.442969	-0.00297087	0.410113	-0.00138911	0.343647	-22.7432	0.0209185	0.118963
ENSG00000169925	BRD3	0.00190253	0.240694	0.00580146	1.89082e-06	1.89082e-06	0.00580146	UP	0.426835	0.669499	-0.00189594	0.493849	-0.00477804	0.0254303	4.1426	0.214394	0.45778
ENSG00000069702	TGFBR3	0.00919232	0.0073084	0.0103317	1.89167e-06	1.89167e-06	0.0103317	UP	-0.0487838	0.961092	-0.00193012	0.772597	0.000833081	0.857522	7.8916	0.218428	0.462639
ENSG00000168066	SF1	0.00131371	0.336604	0.00437151	1.92621e-06	1.92621e-06	0.00437151	UP	0.571992	0.567327	-0.000644637	0.830691	-0.00302033	0.145217	5.21793	0.724229	0.851349
ENSG00000106263	EIF3B	0.00177819	0.520057	0.0059535	1.95795e-06	1.95795e-06	0.0059535	UP	0.187856	0.85099	-0.00596565	0.129692	-0.00801562	0.0099818	-13.022	0.540741	0.740987
ENSG00000140545	MFGE8	0.00516351	0.137066	0.00803263	1.95825e-06	1.95825e-06	0.00803263	UP	0.878021	0.379932	0.00213489	0.716634	0.000619216	0.85829	52.9383	0.174139	0.401957
ENSG00000162645	GBP2	0.00774995	0.0779428	0.0113378	2.05867e-06	2.05867e-06	0.0113378	UP	0.82009	0.412165	-0.014715	0.0652478	-0.0143351	0.0190126	9.62945	0.224227	0.464608
ENSG00000137522	RNF121	-0.00500991	0.0361637	-0.00417272	2.0705e-06	2.0705e-06	-0.00417272	DOWN	0.259193	0.795486	-0.00312582	0.587278	0.00159824	0.679666	-2.31163	0.0404758	0.174174
ENSG00000100353	EIF3D	0.00237979	0.277868	0.00630974	2.08457e-06	2.08457e-06	0.00630974	UP	-0.641349	0.521296	-0.0072026	0.0318954	-0.0031311	0.232468	-8.01243	0.442386	0.670987
ENSG00000230148	HOXB-AS1	-0.0104314	2.12943e-06			2.12943e-06	-0.0104314	DOWN	-1.84024	0.0657336	-0.00477714	0.232611	0.000407257	0.875312	-0.635505	0.0620715	0.221086
ENSG00000172270	BSG	-0.000138795	0.977872	-0.0123787	2.15762e-06	2.15762e-06	-0.0123787	DOWN	-0.410069	0.681755	0.00629334	0.589282	0.0152553	0.00200883	-47.4225	0.142052	0.363578
ENSG00000166863	TAC3	0.00213769	0.426237	-0.00496013	2.20845e-06	2.20845e-06	-0.00496013	DOWN	0.913211	0.361131	0.00844334	0.166801	0.00568742	0.211252	0.102962	0.0380866	0.169993
ENSG00000089163	SIRT4	-0.00925672	2.29901e-06	-0.00170708	0.00325114	2.29901e-06	-0.00925672	DOWN	-2.56655	0.0102715	0.00206944	0.590271	-0.00163882	0.527768	-0.878271	0.0608699	0.221086
ENSG00000068745	IP6K2	0.000135888	0.939758	0.00574274	2.32209e-06	2.32209e-06	0.00574274	UP	0.568897	0.569426	0.000846071	0.800272	-0.00806749	0.000112494	5.08228	0.00842547	0.0696749
ENSG00000185875	THNSL1	-0.00671849	2.5066e-06	-0.00042628	0.464607	2.5066e-06	-0.00671849	DOWN	-2.13533	0.0327344	0.00425048	0.105927	-0.0037473	0.0535161	-0.446319	0.551564	0.748753
ENSG00000171587	DSCAM	0.000283118	0.655438	-0.00444698	2.59855e-06	2.59855e-06	-0.00444698	DOWN	-0.644046	0.519546	0.00199755	0.180346	0.00101385	0.229187	0.0108186	0.660978	0.814635
ENSG00000122756	CNTFR	-0.00232731	0.434587	-0.00571129	2.60553e-06	2.60553e-06	-0.00571129	DOWN	0.946054	0.344121	0.0103351	0.208075	-0.00430422	0.416556	54.6229	0.102926	0.301178
ENSG00000164885	CDK5	-0.00677453	0.00186201	-0.00510659	2.61659e-06	2.61659e-06	-0.00510659	DOWN	-0.738947	0.459939	0.0077655	0.106893	0.00245518	0.347579	-0.825843	0.0307947	0.148136
ENSG00000108861	DUSP3	-0.00343107	0.123208	-0.00733798	2.85713e-06	2.85713e-06	-0.00733798	DOWN	0.437346	0.661861	0.00590392	0.194072	0.00314894	0.28484	-82.5438	0.00667296	0.0587591
ENSG00000072274	TFRC	-0.00851197	0.144331	-0.0195482	2.88497e-06	2.88497e-06	-0.0195482	DOWN	0.154539	0.877185	-0.00575244	0.61772	0.00483687	0.523488	-38.4274	0.125111	0.339944
ENSG00000152767	FARP1	-0.00641959	0.0163577	-0.00471846	2.96497e-06	2.96497e-06	-0.00471846	DOWN	0.135252	0.892412	-0.00932777	0.0674311	-0.000628349	0.83683	-6.43	0.00617775	0.0559185
ENSG00000197429	IPP	0.000179522	0.927444	0.00704108	2.98726e-06	2.98726e-06	0.00704108	UP	0.612376	0.540289	0.00142641	0.696508	-0.00239174	0.350554	-0.503312	0.708449	0.843223
ENSG00000115425	PECR	-0.00450404	0.0321301	-0.00457888	3.12761e-06	3.12761e-06	-0.00457888	DOWN	-2.48744	0.0128666	-0.00382075	0.415494	0.00389137	0.123707	-0.0268542	0.942201	0.971837
ENSG00000140522	RLBP1	-0.00132304	0.446811	-0.00472955	3.16132e-06	3.16132e-06	-0.00472955	DOWN	1.53683	0.124336	0.00161668	0.683246	0.00322612	0.181813	0.00436679	0.84994	0.922709
ENSG00000184009	ACTG1	0.00565518	0.0141695	0.0101523	3.34389e-06	3.34389e-06	0.0101523	UP	0.967866	0.333111	0.00161344	0.724076	0.000754774	0.867183	64.7037	0.192752	0.428287
ENSG00000024862	CCDC28A	0.00291564	0.466826	0.00646716	3.36864e-06	3.36864e-06	0.00646716	UP	-0.458329	0.646716	0.00194165	0.727478	-0.00556782	0.180802	1.07038	0.148543	0.373269
ENSG00000110917	MLEC	-0.00607302	0.0193435	-0.00584469	3.39923e-06	3.39923e-06	-0.00584469	DOWN	1.43284	0.151905	0.0049808	0.285832	-0.00129254	0.63709	-39.3998	0.000845114	0.0186908
ENSG00000116455	WDR77	-0.00356502	0.0148095	-0.00437584	3.52296e-06	3.52296e-06	-0.00437584	DOWN	-0.861474	0.388977	-0.000450187	0.884407	0.00370568	0.0284512	-8.62039	0.00519688	0.0514816
ENSG00000164171	ITGA2	0.000617867	0.467168	-0.00569395	3.53888e-06	3.53888e-06	-0.00569395	DOWN	1.76702	0.0772252	0.00350795	0.104298	0.00101953	0.389364	0.593671	0.0020032	0.0280153
ENSG00000169239	CA5B	0.000103053	0.933338	-0.00340622	3.6655e-06	3.6655e-06	-0.00340622	DOWN	-0.529167	0.59669	-0.00292554	0.253194	0.00259699	0.122592	0.704855	0.0108023	0.0821841
ENSG00000048540	LMO3	0.0118048	3.78211e-06	0.0017031	0.0793337	3.78211e-06	0.0118048	UP	-0.236001	0.813432	0.00344799	0.365067	-0.000319472	0.867528	2.19772	4.23661e-05	0.00246376
ENSG00000151093	OXSM	-0.00875799	3.87331e-06	-0.00379857	0.000577001	3.87331e-06	-0.00875799	DOWN	-1.35872	0.174234	-4.72151e-05	0.991156	0.00154567	0.665511	-2.0988	0.0305685	0.148136
ENSG00000131828	PDHA1	-0.00702625	5.84079e-05	-0.00524236	4.10066e-06	4.10066e-06	-0.00524236	DOWN	-0.0922162	0.926526	-0.00485638	0.155592	0.000808069	0.737876	-19.9246	0.154998	0.378928
ENSG00000121390	PSPC1	0.00616624	0.0224246	0.00951177	4.39055e-06	4.39055e-06	0.00951177	UP	0.56618	0.571271	-0.00847739	0.0380188	-0.000732897	0.824446	1.42382	0.579091	0.769155
ENSG00000137409	MTCH1	0.00039044	0.890207	0.00702521	4.47825e-06	4.47825e-06	0.00702521	UP	-1.21309	0.225094	0.000706125	0.87626	-0.00320029	0.387562	-10.4152	0.355765	0.59266
ENSG00000178053	MLF1	-0.00472733	0.444178	-0.0151837	4.59767e-06	4.59767e-06	-0.0151837	DOWN	1.36014	0.173787	0.0269808	0.0200175	-0.0164941	0.0382086	-16.4101	0.00292348	0.0370697
ENSG00000100271	TTLL1	-0.00325037	0.283799	-0.00475027	4.6714e-06	4.6714e-06	-0.00475027	DOWN	0.521842	0.60178	-0.00554616	0.449783	-0.000553562	0.886326	0.161617	0.4683	0.68834
ENSG00000070731	ST6GALNAC2	-0.00906815	0.00234289	-0.00656937	4.93155e-06	4.93155e-06	-0.00656937	DOWN	-0.0743987	0.940693	0.00902567	0.146215	0.00411621	0.277591	-1.54099	0.536494	0.739428
ENSG00000005073	HOXA11	-0.00211468	0.154828	-0.00338256	5.19902e-06	5.19902e-06	-0.00338256	DOWN	1.67567	0.0938031	0.00212782	0.388279	-0.00208131	0.210339	-1.5393	0.131805	0.351727
ENSG00000165197	FIGF	0.00718065	0.0423935	0.00762806	5.21228e-06	5.21228e-06	0.00762806	UP	0.366842	0.713737	-0.0114806	0.0727181	-0.0111497	0.0223149	0.47375	0.880997	0.9435
ENSG00000163320	CGGBP1	0.00119936	0.515814	-0.00590992	5.2541e-06	5.2541e-06	-0.00590992	DOWN	-0.105098	0.916298	0.000937654	0.783598	0.00162635	0.585276	-8.62146	0.0989376	0.296022
ENSG00000089154	GCN1L1	0.00278913	0.222383	0.0043744	5.31091e-06	5.31091e-06	0.0043744	UP	-0.397572	0.690946	-0.00346751	0.283346	-0.00551734	0.0213682	6.58808	0.721383	0.849054
ENSG00000181690	PLAG1	0.00619541	0.000127299	0.00344674	5.46897e-06	5.46897e-06	0.00344674	UP	-1.09972	0.271454	-0.000916203	0.796968	0.00287309	0.169372	1.01337	0.000202352	0.00663576
ENSG00000168646	AXIN2	0.00694909	5.70566e-06			5.70566e-06	0.00694909	UP	1.90855	0.0563201	-0.00128781	0.674604	-0.00280937	0.156683	0.793304	0.755737	0.870103
ENSG00000103064	SLC7A6	0.0119454	0.00178725	0.00414448	5.72634e-06	5.72634e-06	0.00414448	UP	1.95827	0.050198	-0.00458831	0.334108	-0.00736673	0.0338059	25.7407	0.0198169	0.115619
ENSG00000256771	ZNF253	-0.00494268	0.125231	-0.00867538	5.82043e-06	5.82043e-06	-0.00867538	DOWN	-2.79803	0.0051415	-0.0025163	0.685637	0.00190391	0.620583	0.458477	0.460817	0.685816
ENSG00000240291	RP11-499P20.2	0.00293694	0.107628	0.00332205	5.83142e-06	5.83142e-06	0.00332205	UP	0.368241	0.712693	-0.00114358	0.770279	0.00119821	0.66456	0.270825	0.107894	0.309214
ENSG00000172456	FGGY	0.000162836	0.886337	0.00747984	6.17085e-06	6.17085e-06	0.00747984	UP	-0.662247	0.507813	-0.00291059	0.125956	-0.00166343	0.213825	12.1833	4.56975e-05	0.00246376
ENSG00000081019	RSBN1	0.00279946	0.190743	0.00482358	6.171e-06	6.171e-06	0.00482358	UP	-0.5722	0.567186	-0.00971912	0.0224413	-0.0020201	0.417163	2.39242	0.389892	0.626099
ENSG00000136478	TEX2	-0.00543373	0.00702509	-0.00660918	6.24161e-06	6.24161e-06	-0.00660918	DOWN	-0.167609	0.866891	0.00477952	0.234247	0.00202235	0.362717	-7.69393	0.625515	0.79955
ENSG00000088543	C3orf18	-0.0040634	0.0746553	-0.00414791	6.26366e-06	6.26366e-06	-0.00414791	DOWN	0.0500732	0.960064	0.00174286	0.727857	-0.000110385	0.972687	-7.85609	0.00821816	0.0685568
ENSG00000141526	SLC16A3	-0.0150144	0.0335215	-0.0133122	6.41073e-06	6.41073e-06	-0.0133122	DOWN	-0.855117	0.392487	-0.00791705	0.571807	0.0136815	0.0664444	0.840406	0.979771	0.989302
ENSG00000113240	CLK4	0.00154546	0.463582	0.00945109	6.70606e-06	6.70606e-06	0.00945109	UP	0.239633	0.810615	-0.00667672	0.169415	-0.00463964	0.1188	21.6247	1.32129e-06	0.000314136
ENSG00000006194	ZNF263	0.00141954	0.197192	0.00371944	6.79741e-06	6.79741e-06	0.00371944	UP	-0.212863	0.831434	0.000672295	0.703643	-0.00101075	0.419063	1.67088	0.273033	0.51546
ENSG00000198793	MTOR	0.00167962	0.645735	-0.00588113	7.11453e-06	7.11453e-06	-0.00588113	DOWN	-0.671358	0.501992	0.00456944	0.501333	-0.00377052	0.424613	-10.5928	0.230562	0.471536
ENSG00000144837	PLA1A	0.015135	0.0189757	0.00729337	7.37258e-06	7.37258e-06	0.00729337	UP	0.749314	0.453668	-0.0054808	0.387513	-0.00119744	0.717051	7.36787	0.0199875	0.115903
ENSG00000035141	FAM136A	-0.0117078	7.43971e-06	-0.00385556	0.0386072	7.43971e-06	-0.0117078	DOWN	-1.83055	0.0671673	0.00331374	0.553618	0.00310251	0.390484	-5.63028	0.00575587	0.053665
ENSG00000105705	SUGP1	0.000752188	0.743178	0.00547136	7.59636e-06	7.59636e-06	0.00547136	UP	0.257107	0.797096	-0.000822513	0.846834	-0.00845549	0.0155715	-0.942587	0.457405	0.684263
ENSG00000085465	OVGP1	-0.00141234	0.363248	-0.00450285	7.7589e-06	7.7589e-06	-0.00450285	DOWN	0.497649	0.618731	-0.00163479	0.646801	0.000642908	0.785788	2.31283	0.00350447	0.0416594
ENSG00000231900	GOT2P1	-0.00437557	0.0034258	-0.0038375	8.06318e-06	8.06318e-06	-0.0038375	DOWN	-0.426061	0.670063	-0.00223124	0.540542	0.00388513	0.0753546	-0.00100552	0.569179	0.764397
ENSG00000116560	SFPQ	0.0062642	0.00134057	0.00431677	8.2158e-06	8.2158e-06	0.00431677	UP	1.11716	0.263926	-0.00875432	0.0320468	-0.00332166	0.324046	31.2276	0.153952	0.378928
ENSG00000173511	VEGFB	-0.00350382	0.320724	-0.0069599	8.22052e-06	8.22052e-06	-0.0069599	DOWN	0.379908	0.704014	0.000353131	0.965065	0.0032486	0.357439	-15.1157	0.0859097	0.276634
ENSG00000175161	CADM2	-0.00703412	8.25338e-06			8.25338e-06	-0.00703412	DOWN	-1.90751	0.0564547	0.00566131	0.0826284	0.00220488	0.194703	-2.44685	0.00357297	0.0419493
ENSG00000198691	ABCA4	0.000209258	0.840736	-0.00346875	8.63122e-06	8.63122e-06	-0.00346875	DOWN	-0.290759	0.771236	0.00189114	0.422559	0.000824725	0.705534	0.0371445	0.37867	0.618755
ENSG00000099783	HNRNPM	0.00653338	0.0231263	0.00809869	8.69999e-06	8.69999e-06	0.00809869	UP	2.0621	0.0391981	-0.00538802	0.266997	-0.00972808	0.0042238	25.4204	0.0111977	0.0831951
ENSG00000105341	ATP5SL	-0.00705818	8.83048e-06	-0.00264537	0.0016021	8.83048e-06	-0.00705818	DOWN	-1.20899	0.226668	0.00349488	0.257114	-0.00419547	0.100898	-11.3614	0.00477597	0.0499115
ENSG00000047849	MAP4	0.00159607	0.484483	0.00542509	8.8593e-06	8.8593e-06	0.00542509	UP	2.11885	0.0341028	0.00358604	0.391379	-0.00413009	0.115289	-247.309	0.1499	0.373941
ENSG00000173267	SNCG	-0.00422392	0.194023	-0.00567439	9.13741e-06	9.13741e-06	-0.00567439	DOWN	-1.25659	0.208902	-0.00598243	0.438413	0.0079655	0.128577	1.58975	0.0166496	0.103488
ENSG00000184344	GDF3	0.000811637	0.419054	-0.00362293	9.23211e-06	9.23211e-06	-0.00362293	DOWN	0.447268	0.654682	0.00033207	0.896041	0.000443757	0.848534	0.0166264	0.206366	0.449095
ENSG00000003756	RBM5	0.00201027	0.271943	0.00312631	9.29571e-06	9.29571e-06	0.00312631	UP	1.33045	0.18337	-0.00377085	0.248013	-0.00684291	0.00626731	28.2892	5.08941e-05	0.00254739
ENSG00000008018	PSMB1	0.00122164	0.461413	0.00593388	9.34172e-06	9.34172e-06	0.00593388	UP	0.190652	0.848798	0.00411479	0.181282	-0.00634677	0.00627459	-11.6039	0.134915	0.35384
ENSG00000156006	NAT2	-0.00272871	0.075363	-0.00476373	9.57716e-06	9.57716e-06	-0.00476373	DOWN	-0.685991	0.492719	-0.00135454	0.74018	0.00229574	0.277753	-7.94247e-05	0.991043	0.996281
ENSG00000082397	EPB41L3	0.0141094	9.80802e-06	0.00165675	0.0476066	9.80802e-06	0.0141094	UP	2.49731	0.0125141	0.00234076	0.676049	-0.00167343	0.552345	14.6815	5.41698e-10	2.57578e-07
ENSG00000071243	ING3	0.000791354	0.577659	0.0065186	9.81675e-06	9.81675e-06	0.0065186	UP	0.0938618	0.925219	-0.000107427	0.969604	-0.00237266	0.209823	1.21134	0.0633038	0.224634
ENSG00000137200	FTSJD2	0.000185807	0.936963	0.00409165	9.94213e-06	9.94213e-06	0.00409165	UP	1.71131	0.0870244	-0.00344208	0.295556	-0.00778894	0.0076597	4.86091	0.0530343	0.208411
ENSG00000156413	FUT6	-0.000550897	0.654073	-0.00383484	9.98497e-06	9.98497e-06	-0.00383484	DOWN	0.739909	0.459355	0.00523158	0.0618778	0.00143769	0.542461	-0.00353303	0.571489	0.764397
ENSG00000089597	GANAB	-0.000422604	0.851481	-0.00640653	1.01678e-05	1.01678e-05	-0.00640653	DOWN	0.647939	0.517024	-0.0104881	0.0420558	0.00163317	0.662096	2.86438	0.600299	0.784233
ENSG00000159352	PSMD4	0.00173855	0.434915	0.00557313	1.02555e-05	1.02555e-05	0.00557313	UP	-0.0866495	0.93095	7.17722e-05	0.98598	-0.00223552	0.269452	-38.4632	0.038253	0.169993
ENSG00000132323	ILKAP	0.000552877	0.826088	0.00594443	1.03023e-05	1.03023e-05	0.00594443	UP	-1.96873	0.0489839	0.00277724	0.476685	-0.008247	0.00395411	0.399832	0.824714	0.906709
ENSG00000109158	GABRA4	-0.000359552	0.749126	-0.00415314	1.09619e-05	1.09619e-05	-0.00415314	DOWN	-0.0638109	0.949121	0.00136856	0.606173	0.0011158	0.483355	0.0200694	0.397653	0.629231
ENSG00000102804	TSC22D1	0.0026586	0.207302	0.0086809	1.09952e-05	1.09952e-05	0.0086809	UP	2.13196	0.0330103	0.00382289	0.304637	-0.00414734	0.201434	12.2941	0.666956	0.818435
ENSG00000106034	CPED1	0.00269822	0.44236	0.0057444	1.11172e-05	1.11172e-05	0.0057444	UP	-0.022113	0.982358	0.00512337	0.3421	-0.00149521	0.674739	16.353	0.0175235	0.107515
ENSG00000163214	DHX57	0.000804168	0.328593	0.00375688	1.11684e-05	1.11684e-05	0.00375688	UP	-0.773766	0.439069	-0.000521775	0.757631	-0.000248642	0.835013	-2.64457	0.0952768	0.287645
ENSG00000143624	INTS3	0.00113234	0.66427	0.00517028	1.1497e-05	1.1497e-05	0.00517028	UP	-0.52254	0.601294	0.00226492	0.638234	-0.00555381	0.144436	6.00259	0.154348	0.378928
ENSG00000100281	HMGXB4	0.00141275	0.46263	0.00336193	1.1721e-05	1.1721e-05	0.00336193	UP	-0.599677	0.548722	-0.00677848	0.0687692	-0.00156727	0.502571	-0.909259	0.615392	0.791932
ENSG00000135837	CEP350	0.00252428	0.320476	0.00603536	1.17342e-05	1.17342e-05	0.00603536	UP	1.87807	0.0603721	0.00114695	0.836847	-0.00748837	0.0158178	17.5323	0.371898	0.610838
ENSG00000183283	DAZAP2	0.00314942	0.101821	0.00569256	1.26653e-05	1.26653e-05	0.00569256	UP	-0.298485	0.765333	0.000843281	0.829965	-0.00320585	0.169448	-38.7431	0.00106017	0.020576
ENSG00000197102	DYNC1H1	-0.000514798	0.740778	0.00647842	1.27773e-05	1.27773e-05	0.00647842	UP	1.60402	0.108709	0.000150181	0.958671	-0.00485678	0.0117863	-29.3684	0.593284	0.779421
ENSG00000140939	NOL3	-0.00979741	1.28826e-05	-0.001453	0.184767	1.28826e-05	-0.00979741	DOWN	0.690186	0.490077	0.0062598	0.125847	-0.00550479	0.0196584	2.6822	0.502122	0.710658
ENSG00000164615	CAMLG	0.000786502	0.700601	0.00729667	1.29114e-05	1.29114e-05	0.00729667	UP	1.1042	0.269505	-0.00403168	0.359811	-0.0088438	0.0110048	-10.7338	0.00589162	0.0543974
ENSG00000125967	NECAB3	-0.00503647	0.00921394	-0.00482964	1.32178e-05	1.32178e-05	-0.00482964	DOWN	-1.49163	0.135796	0.00637167	0.115631	0.001556	0.31109	-7.47964	0.151805	0.375955
ENSG00000108179	PPIF	-0.00917534	0.00595231	-0.00869474	1.33511e-05	1.33511e-05	-0.00869474	DOWN	-1.55934	0.118915	-0.0110648	0.0867096	0.00668371	0.0830912	-27.2055	0.0263486	0.140386
ENSG00000150768	DLAT	-0.00568245	0.029866	-0.00956506	1.35156e-05	1.35156e-05	-0.00956506	DOWN	-0.557967	0.576867	-0.00552956	0.249964	0.00790285	0.0126838	-11.8575	0.0670721	0.23346
ENSG00000138835	RGS3	-0.00436144	0.0745981	-0.00372667	1.37089e-05	1.37089e-05	-0.00372667	DOWN	-2.47266	0.0134111	0.000761423	0.866475	0.00727645	0.0123267	-7.67483	0.2812	0.517772
ENSG00000119844	AFTPH	-0.000962677	0.500549	-0.00416911	1.38001e-05	1.38001e-05	-0.00416911	DOWN	0.00164297	0.998689	0.0010386	0.684948	-0.00233318	0.0764941	-2.05441	0.23994	0.480386
ENSG00000155090	KLF10	0.000796815	0.841127	0.014033	1.38783e-05	1.38783e-05	0.014033	UP	1.67429	0.0940742	0.00757937	0.373441	0.00165467	0.736329	10.0879	0.810978	0.897231
ENSG00000114982	KANSL3	-0.0015269	0.0975522	-0.00419854	1.3924e-05	1.3924e-05	-0.00419854	DOWN	1.58637	0.112655	-0.00034236	0.843411	-7.8269e-05	0.955828	-26.3056	0.00157818	0.024213
ENSG00000104852	SNRNP70	0.000849607	0.698802	0.00492511	1.3928e-05	1.3928e-05	0.00492511	UP	1.54465	0.122431	-0.00446611	0.220287	-0.0076555	0.00621812	54.9461	0.00676358	0.0590107
ENSG00000124422	USP22	0.00114606	0.663389	0.00580866	1.44416e-05	1.44416e-05	0.00580866	UP	0.989009	0.322659	-0.000642683	0.868322	-0.00554886	0.0723149	-20.4134	0.2818	0.517772
ENSG00000067177	PHKA1	-0.00282255	0.369141	-0.00791439	1.44929e-05	1.44929e-05	-0.00791439	DOWN	-0.155049	0.876783	0.00376958	0.542171	-0.0014338	0.716596	-79.569	0.0268667	0.140386
ENSG00000011304	PTBP1	0.0033633	0.139928	0.0051341	1.52795e-05	1.52795e-05	0.0051341	UP	0.0527315	0.957946	-0.0033883	0.323457	-0.000398331	0.885918	11.8313	0.0104696	0.0802951
ENSG00000120733	KDM3B	0.00340222	0.179048	0.00563328	1.54095e-05	1.54095e-05	0.00563328	UP	0.189146	0.849978	-0.00225322	0.678269	-0.00329075	0.443655	-6.33338	0.570735	0.764397
ENSG00000011566	MAP4K3	0.00650674	0.0340643	0.00769995	1.56346e-05	1.56346e-05	0.00769995	UP	1.63464	0.102124	-0.00270128	0.719522	-0.00500917	0.280733	6.39294	0.214726	0.45778
ENSG00000163171	CDC42EP3	0.0115769	0.00177279	0.00724667	1.63648e-05	1.63648e-05	0.00724667	UP	2.61574	0.00890338	-0.00579914	0.442608	-0.00896554	0.0787047	37.2984	0.0333241	0.158456
ENSG00000169704	GP9	0.000333037	0.808682	-0.00414807	1.72685e-05	1.72685e-05	-0.00414807	DOWN	-0.0778772	0.937926	0.00248333	0.446908	0.00108237	0.62092	0.00656212	0.511448	0.715275
ENSG00000134574	DDB2	0.00505505	0.00244071	0.00482936	1.78063e-05	1.78063e-05	0.00482936	UP	0.640637	0.521758	-0.00465581	0.147226	-0.00239542	0.342158	2.2384	0.0381839	0.169993
ENSG00000166579	NDEL1	0.00178082	0.427392	0.0043939	1.78717e-05	1.78717e-05	0.0043939	UP	-0.332915	0.739198	-0.000781155	0.85231	-0.00439774	0.167682	-2.44534	0.536093	0.739428
ENSG00000115226	FNDC4	-0.00176354	0.298743	-0.00382065	1.79821e-05	1.79821e-05	-0.00382065	DOWN	-0.943308	0.345523	-0.000624969	0.832889	0.00482696	0.0320244	2.47602	0.389844	0.626099
ENSG00000053254	FOXN3	0.00240901	0.300721	-0.00322513	1.82679e-05	1.82679e-05	-0.00322513	DOWN	0.331173	0.740514	-0.00521603	0.241303	-0.00167254	0.450948	-13.5484	0.488881	0.702169
ENSG00000108960	MMD	0.00467829	0.189723	0.0114	1.82896e-05	1.82896e-05	0.0114	UP	1.4612	0.14396	0.0114678	0.146027	-0.0099678	0.01322	0.814925	0.281796	0.517772
ENSG00000114023	FAM162A	-0.00724169	1.85926e-05	-0.00127505	0.0879313	1.85926e-05	-0.00724169	DOWN	-0.860471	0.389529	-0.00228967	0.477199	0.00223435	0.239101	-1.32904	0.600563	0.784233
ENSG00000173926	MARCH3	-0.00421144	0.155465	-0.00736566	1.87778e-05	1.87778e-05	-0.00736566	DOWN	-0.451221	0.651831	-0.00548622	0.296914	-0.00113247	0.745831	-0.389904	0.814341	0.897231
ENSG00000100038	TOP3B	-0.00195399	0.293433	-0.00392874	1.92098e-05	1.92098e-05	-0.00392874	DOWN	-1.01895	0.308225	0.00540771	0.171671	-0.00148139	0.561503	2.45371	0.0146447	0.0953911
ENSG00000089876	DHX32	-0.00227088	0.24834	-0.00528277	1.94309e-05	1.94309e-05	-0.00528277	DOWN	-2.68893	0.00716815	-0.00317248	0.480621	0.00239833	0.281102	-6.26475	0.00516052	0.0514816
ENSG00000148218	ALAD	-0.00313853	0.0181577	-0.00234857	1.9723e-05	1.9723e-05	-0.00234857	DOWN	1.00456	0.315107	0.00234154	0.336684	-0.000638831	0.669426	-2.50022	0.250489	0.48875
ENSG00000089737	DDX24	0.00334044	0.0386245	0.00431273	2.00793e-05	2.00793e-05	0.00431273	UP	0.087658	0.930148	0.000406598	0.891485	-0.00868616	0.000318496	7.55283	0.46975	0.68834
ENSG00000203685	C1orf95	-0.00106036	0.420301	-0.00504096	2.01813e-05	2.01813e-05	-0.00504096	DOWN	-0.816213	0.414378	0.000393507	0.902477	0.00183697	0.453063	-0.582283	0.423106	0.655332
ENSG00000160182	TFF1	-0.00123628	0.47183	-0.00463177	2.06116e-05	2.06116e-05	-0.00463177	DOWN	0.702609	0.482299	0.00525041	0.17112	0.00567711	0.120013	0.0244256	0.664504	0.81752
ENSG00000013016	EHD3	-0.00470862	0.00762781	-0.00414627	2.07995e-05	2.07995e-05	-0.00414627	DOWN	0.559478	0.575835	0.00361125	0.212256	0.00101034	0.610707	-1.9944	0.122933	0.335946
ENSG00000165406	MARCH8	0.000602656	0.681455	0.0052636	2.09798e-05	2.09798e-05	0.0052636	UP	0.201368	0.840411	0.0029293	0.340669	-0.000968505	0.581529	-4.33473	0.0267046	0.140386
ENSG00000123836	PFKFB2	0.00704278	0.0210818	0.00367368	2.09801e-05	2.09801e-05	0.00367368	UP	-0.557787	0.57699	-0.00666925	0.215055	0.000923963	0.839132	32.48	0.192454	0.428287
ENSG00000116698	SMG7	-0.00109503	0.387824	-0.00254732	2.1005e-05	2.1005e-05	-0.00254732	DOWN	-0.109204	0.91304	-0.0022372	0.427326	0.00104487	0.633083	-1.10423	0.762451	0.871565
ENSG00000145833	DDX46	0.00174607	0.318425	0.00782036	2.15185e-05	2.15185e-05	0.00782036	UP	0.822612	0.410729	0.00155797	0.659972	-0.0013061	0.674832	-16.9249	0.00663511	0.0587591
ENSG00000172216	CEBPB	0.00395332	0.188777	0.00804686	2.15631e-05	2.15631e-05	0.00804686	UP	1.07653	0.281688	0.00519592	0.366699	-0.00130019	0.67146	8.49068	0.728449	0.855254
ENSG00000158092	NCK1	-2.57192e-05	0.991127	-0.00559048	2.1593e-05	2.1593e-05	-0.00559048	DOWN	1.01542	0.309905	0.00513128	0.370945	0.000957159	0.810595	-1.12652	0.119764	0.331092
ENSG00000164051	CCDC51	-0.00693519	2.22023e-05	-0.00247886	0.00590485	2.22023e-05	-0.00693519	DOWN	-0.983814	0.325207	-0.000538365	0.866133	-0.00296591	0.313787	-0.589386	0.327502	0.569387
ENSG00000120458	MSANTD2	-0.00218585	0.416136	0.00577667	2.23607e-05	2.23607e-05	0.00577667	UP	-1.6972	0.0896582	-0.00487336	0.406126	-0.00388241	0.437507	2.19413	0.00098258	0.0194674
ENSG00000112992	NNT	-0.00166397	0.597165	-0.0136978	2.31724e-05	2.31724e-05	-0.0136978	DOWN	-0.378871	0.704783	-0.00199208	0.701034	0.0114229	0.00464774	-68.1748	0.155807	0.37993
ENSG00000131899	LLGL1	0.000436683	0.708478	-0.0034154	2.32971e-05	2.32971e-05	-0.0034154	DOWN	0.602196	0.547043	0.00136056	0.662654	-2.85544e-05	0.990659	2.67004	0.0159421	0.102439
ENSG00000151208	DLG5	0.0010099	0.572354	0.00370414	2.32991e-05	2.32991e-05	0.00370414	UP	1.68017	0.0929233	0.000265822	0.933664	-0.00475332	0.0399577	-0.149503	0.993348	0.996322
ENSG00000167693	NXN	0.00099996	0.662726	0.00616627	2.35064e-05	2.35064e-05	0.00616627	UP	-0.761556	0.446325	-0.000894306	0.825601	-0.00492417	0.11128	9.06828	0.388517	0.626099
ENSG00000164168	TMEM184C	-0.00294632	0.0548326	-0.0032383	2.3655e-05	2.3655e-05	-0.0032383	DOWN	-0.240346	0.810062	0.00462769	0.155035	0.00207003	0.293065	-7.48992	0.000188149	0.00639034
ENSG00000132677	RHBG	-0.00084968	0.573476	-0.00441223	2.37007e-05	2.37007e-05	-0.00441223	DOWN	-1.18305	0.23679	0.00301772	0.359911	0.00607561	0.0387835	0.0139537	0.473054	0.692114
ENSG00000109099	PMP22	0.0152016	0.000464254	0.0103678	2.39552e-05	2.39552e-05	0.0103678	UP	1.22335	0.221197	-0.00231664	0.764879	-0.00301953	0.626539	-12.2581	0.774086	0.879517
ENSG00000141258	SGSM2	0.000670326	0.683567	0.00325142	2.46512e-05	2.46512e-05	0.00325142	UP	1.86779	0.0617912	0.00299124	0.252891	-0.00486084	0.0106564	7.2388	0.119529	0.331092
ENSG00000114019	AMOTL2	0.000225099	0.949569	0.00867568	2.47635e-05	2.47635e-05	0.00867568	UP	0.812562	0.416469	-0.00413377	0.589068	-0.000618951	0.903537	1.92281	0.798642	0.896704
ENSG00000166923	GREM1	-0.0119234	0.00109751	-0.00299535	2.50469e-05	2.50469e-05	-0.00299535	DOWN	0.289648	0.772086	0.00642199	0.338627	-0.00611692	0.0805947	-0.128725	0.803259	0.897231
ENSG00000115904	SOS1	0.00113163	0.534214	-0.00357973	2.56062e-05	2.56062e-05	-0.00357973	DOWN	0.550384	0.582056	0.000310527	0.939073	-2.62787e-05	0.992162	4.97825	0.514046	0.717853
ENSG00000010322	NISCH	0.00107285	0.479524	0.00478899	2.56396e-05	2.56396e-05	0.00478899	UP	-1.46902	0.141828	-0.00453156	0.0481942	-0.00181993	0.325758	20.6932	0.00148043	0.0238625
ENSG00000120253	NUP43	0.00059338	0.600658	0.007374	2.59077e-05	2.59077e-05	0.007374	UP	-0.569498	0.569018	-0.00234411	0.396428	-0.00153145	0.325963	-0.999473	0.538877	0.740413
ENSG00000171246	NPTX1	0.0063307	2.62575e-05	0.000638869	0.500357	2.62575e-05	0.0063307	UP	0.80719	0.419557	-0.00421838	0.22003	-0.00261008	0.147886	8.04608	0.0513049	0.203295
ENSG00000166974	MAPRE2	-0.00515239	0.0786722	-0.00511168	2.63498e-05	2.63498e-05	-0.00511168	DOWN	-1.02109	0.30721	0.00181725	0.743198	0.00128826	0.695144	-9.19594	0.525361	0.728307
ENSG00000172819	RARG	-0.00247397	0.118197	-0.00365643	2.68916e-05	2.68916e-05	-0.00365643	DOWN	-0.323368	0.746417	0.000239948	0.939512	0.00628697	0.00210353	0.105541	0.918833	0.963705
ENSG00000107020	PLGRKT	-0.000374606	0.883282	-0.00645301	2.71813e-05	2.71813e-05	-0.00645301	DOWN	-3.30299	0.000956581	0.00739244	0.125303	0.00205315	0.544574	-1.76257	0.223629	0.464608
ENSG00000074590	NUAK1	0.000297239	0.909163	0.00692756	2.73147e-05	2.73147e-05	0.00692756	UP	0.996658	0.31893	0.0136531	0.0203717	-0.00854402	0.0463254	-3.77478	0.692532	0.834724
ENSG00000152926	ZNF117	-0.00158762	0.322141	-0.00427499	2.73903e-05	2.73903e-05	-0.00427499	DOWN	-0.304459	0.760778	-0.00187023	0.694065	0.00282383	0.208286	0.759036	0.229354	0.471093
ENSG00000204954	C12orf73	-0.0075229	2.74084e-05			2.74084e-05	-0.0075229	DOWN	-0.779875	0.435464	-0.00050862	0.895486	-0.00158388	0.565348	-2.65832	0.00189381	0.0272881
ENSG00000120436	GPR31	-0.00190281	0.177413	-0.00392356	2.79573e-05	2.79573e-05	-0.00392356	DOWN	0.385187	0.700099	0.00265025	0.393188	0.00324825	0.138933	0.000880323	0.618748	0.794102
ENSG00000079616	KIF22	-0.0105648	2.80834e-05	0.00017694	0.846935	2.80834e-05	-0.0105648	DOWN	-3.56251	0.000367327	0.00375329	0.474746	0.000958493	0.678872	-1.9951	0.186303	0.419844
ENSG00000036448	MYOM2	0.00273698	0.469726	0.00736931	2.86591e-05	2.86591e-05	0.00736931	UP	2.09927	0.0357932	-0.00611176	0.1919	-0.00878374	0.00297303	-13.7899	0.933726	0.970462
ENSG00000095970	TREM2	-0.00124318	0.487876	-0.00406802	2.87083e-05	2.87083e-05	-0.00406802	DOWN	1.47463	0.140313	0.00517628	0.196421	0.000163658	0.950836	-0.00198836	0.961577	0.980444
ENSG00000243279	PRAF2	-0.00235389	0.214538	-0.00365558	2.90307e-05	2.90307e-05	-0.00365558	DOWN	0.702675	0.482258	0.00359158	0.326604	5.34189e-05	0.984119	0.109	0.251827	0.48875
ENSG00000175592	FOSL1	-0.0101975	0.0527765	-0.00822258	3.01299e-05	3.01299e-05	-0.00822258	DOWN	-1.41209	0.157924	-0.00202988	0.880045	0.00354161	0.587342	-0.904733	0.518654	0.720059
ENSG00000136932	C9orf156	0.0022378	0.184322	0.00345442	3.05303e-05	3.05303e-05	0.00345442	UP	0.246847	0.805027	0.00246983	0.498095	-0.00524666	0.0278368	0.855264	0.0436626	0.182921
ENSG00000120053	GOT1	-0.00484466	0.112926	-0.0116137	3.09419e-05	3.09419e-05	-0.0116137	DOWN	-0.603179	0.546389	-0.0115581	0.0381387	0.0095227	0.00510149	-29.7309	0.598342	0.783779
ENSG00000113552	GNPDA1	0.00218106	0.222105	0.00478733	3.11758e-05	3.11758e-05	0.00478733	UP	-1.89796	0.0577013	-0.0073823	0.0298258	-0.0014412	0.656765	-3.25232	0.115708	0.324508
ENSG00000204356	RDBP	-0.00114062	0.704204	0.00498537	3.16066e-05	3.16066e-05	0.00498537	UP	-1.74443	0.081085	0.00612434	0.19131	-0.00167438	0.624032	-2.17471	0.503896	0.710658
ENSG00000120948	TARDBP	0.00541991	0.0916243	0.00545405	3.25144e-05	3.25144e-05	0.00545405	UP	0.759129	0.447775	-0.00646643	0.24333	-0.00939965	0.0160235	3.2089	0.792866	0.891271
ENSG00000111670	GNPTAB	-0.00356688	0.0106797	-0.00289754	3.27012e-05	3.27012e-05	-0.00289754	DOWN	0.175425	0.860746	0.00590544	0.0256278	0.00141229	0.415814	-4.18375	0.135888	0.355025
ENSG00000151500	THYN1	-0.00193787	0.296241	0.00804805	3.27276e-05	3.27276e-05	0.00804805	UP	-2.13001	0.033171	-0.00202059	0.567125	-0.00716969	0.019394	0.470199	0.680593	0.825911
ENSG00000157557	ETS2	0.0106018	0.0134167	0.00848112	3.32923e-05	3.32923e-05	0.00848112	UP	0.862274	0.388537	0.00163118	0.776287	-0.00576866	0.151316	74.0176	0.121063	0.33275
ENSG00000130222	GADD45G	-0.007964	0.17563	-0.0100897	3.34732e-05	3.34732e-05	-0.0100897	DOWN	-0.0926461	0.926185	-0.00913432	0.468475	-0.00728544	0.363675	-6.26194	0.648787	0.809707
ENSG00000151014	CCRN4L	-0.00157311	0.320203	-0.00403263	3.42585e-05	3.42585e-05	-0.00403263	DOWN	0.87947	0.379146	0.00296582	0.368757	0.00236048	0.3323	-1.27182	0.159901	0.383037
ENSG00000143858	SYT2	-0.000904821	0.676903	-0.00461714	3.43311e-05	3.43311e-05	-0.00461714	DOWN	-0.562632	0.573686	0.00327871	0.412108	0.00442917	0.104727	-0.226178	0.464553	0.687325
ENSG00000213762	ZNF134	0.00361871	0.0404858	0.00403517	3.44477e-05	3.44477e-05	0.00403517	UP	-2.11347	0.0345608	-0.00708771	0.035774	0.0011784	0.651814	1.17674	0.340643	0.577541
ENSG00000185950	IRS2	0.0153813	3.48924e-05	0.00795736	5.05253e-05	3.48924e-05	0.0153813	UP	-0.386341	0.699244	-0.0108073	0.138801	0.00590262	0.289643	33.0255	0.0272298	0.140736
ENSG00000123472	ATPAF1	-0.00831925	3.5752e-05			3.5752e-05	-0.00831925	DOWN	-0.883126	0.377168	0.0107771	0.00393483	-0.00436503	0.0676119	-18.3891	0.191654	0.427846
ENSG00000150782	IL18	0.000667416	0.886369	0.00205507	3.63187e-05	3.63187e-05	0.00205507	UP	-0.0274251	0.978121	0.0036016	0.741359	-0.0128139	0.0185858	0.782187	0.465444	0.687325
ENSG00000175470	PPP2R2D	0.00194958	0.171105	-0.0044786	3.70132e-05	3.70132e-05	-0.0044786	DOWN	-0.303321	0.761645	0.000784674	0.744047	-0.00049909	0.755569	4.85702	0.167405	0.392271
ENSG00000105499	PLA2G4C	-0.000596958	0.852672	0.00766537	3.72897e-05	3.72897e-05	0.00766537	UP	1.66945	0.0950284	-0.00104962	0.859554	-0.00775072	0.0442083	17.9625	0.0848254	0.276634
ENSG00000135709	KIAA0513	-0.000342017	0.728228	0.00416295	3.79007e-05	3.79007e-05	0.00416295	UP	1.54843	0.121518	0.0048986	0.0266177	-0.00136767	0.340808	-3.38072	0.593376	0.779421
ENSG00000105649	RAB3A	-0.00417741	0.058564	-0.00410898	3.81609e-05	3.81609e-05	-0.00410898	DOWN	-1.05812	0.290003	-0.00320557	0.480873	0.00717326	0.00480787	-0.674935	0.332213	0.574427
ENSG00000114770	ABCC5	0.00229663	0.370745	0.00687264	4.01219e-05	4.01219e-05	0.00687264	UP	1.542	0.123073	-0.0038745	0.362454	-0.00275035	0.280977	98.8266	0.0863937	0.276634
ENSG00000172831	CES2	-0.00272366	0.577372	-0.00659009	4.09168e-05	4.09168e-05	-0.00659009	DOWN	1.24481	0.213201	0.0150687	0.104581	-0.00953254	0.191521	-0.914125	0.946355	0.972872
ENSG00000126088	UROD	-0.00280289	0.0454999	0.00220917	4.14582e-05	4.14582e-05	0.00220917	UP	-0.626203	0.531182	3.23024e-05	0.98928	-0.00414821	0.0283717	1.05049	0.732473	0.856616
ENSG00000168291	PDHB	-0.00598397	0.00172532	-0.00563497	4.24371e-05	4.24371e-05	-0.00563497	DOWN	-2.01097	0.0443283	0.000514214	0.883037	0.00283523	0.141873	-15.2351	0.212972	0.457193
ENSG00000006695	COX10	-0.00516564	0.0268175	-0.00499019	4.26677e-05	4.26677e-05	-0.00499019	DOWN	-2.56487	0.0103214	-0.0023546	0.638988	0.009916	0.0033619	-9.72491	0.0960108	0.288944
ENSG00000154511	FAM69A	-0.00776362	0.0158074	-0.00685709	4.28373e-05	4.28373e-05	-0.00685709	DOWN	-1.13633	0.255817	0.0094923	0.135378	-0.00607662	0.223247	-0.640168	0.351743	0.588922
ENSG00000142546	NOSIP	0.0014684	0.566318	0.00719872	4.44372e-05	4.44372e-05	0.00719872	UP	-0.318117	0.750396	0.000485332	0.920372	-0.00570045	0.0349208	2.96749	0.468974	0.68834
ENSG00000083223	ZCCHC6	0.00148313	0.397074	0.00398584	4.46526e-05	4.46526e-05	0.00398584	UP	-0.307481	0.758477	-0.00410954	0.176149	0.000168875	0.923419	0.572574	0.879585	0.94305
ENSG00000114812	VIPR1	-0.000381341	0.818433	-0.00358624	4.48653e-05	4.48653e-05	-0.00358624	DOWN	-0.892056	0.372363	0.00375191	0.345567	0.00318661	0.255945	0.449384	0.0763105	0.257345
ENSG00000115421	PAPOLG	0.00173861	0.114933	0.00227648	4.52992e-05	4.52992e-05	0.00227648	UP	-1.67439	0.0940536	-0.00573361	0.00823285	-0.000940657	0.545914	0.301226	0.734114	0.856616
ENSG00000196365	LONP1	-0.00154961	0.523723	0.00511432	4.54519e-05	4.54519e-05	0.00511432	UP	-0.221469	0.824727	-0.00402531	0.276467	-0.0065332	0.0157891	-8.10885	0.142602	0.363578
ENSG00000185122	HSF1	-0.00283543	0.141258	-0.00436322	4.6768e-05	4.6768e-05	-0.00436322	DOWN	-1.33418	0.182144	-0.000957504	0.821147	0.00128471	0.509603	-4.21522	0.627927	0.80048
ENSG00000176783	RUFY1	-0.000398725	0.762849	0.00487562	4.77252e-05	4.77252e-05	0.00487562	UP	0.454894	0.649185	-0.00267286	0.256875	-0.00368706	0.0760118	4.35996	0.0604129	0.221086
ENSG00000110079	MS4A4A	0.0146555	4.77835e-05	-0.000360237	0.840817	4.77835e-05	0.0146555	UP	1.41319	0.157599	-0.00203771	0.602159	0.00430829	0.111491	0.498384	0.24836	0.486962
ENSG00000063169	GLTSCR1	-0.0026739	0.387415	-0.00330967	4.88716e-05	4.88716e-05	-0.00330967	DOWN	-0.898414	0.368965	-0.00177647	0.827824	0.00556722	0.155192	3.56432	0.165543	0.391619
ENSG00000115221	ITGB6	-0.00786159	0.128666	-0.00769403	4.89461e-05	4.89461e-05	-0.00769403	DOWN	-0.228233	0.819465	-0.00410117	0.430702	0.00390217	0.214844	-4.6336	0.775546	0.879779
ENSG00000250625	RP1-142F18.2	-0.00141523	0.242396	-0.00373753	4.98139e-05	4.98139e-05	-0.00373753	DOWN	0.211162	0.832761	0.000225149	0.936664	0.00175978	0.355458	-0.0018835	0.0538394	0.208985
ENSG00000157613	CREB3L1	-0.00178702	0.206424	-0.00309969	5.02522e-05	5.02522e-05	-0.00309969	DOWN	0.0156195	0.987538	0.000802114	0.807343	0.000938315	0.699923	0.0695162	0.858104	0.92684
ENSG00000125534	PPDPF	0.00622941	0.0409471	0.00510834	5.15951e-05	5.15951e-05	0.00510834	UP	-0.128166	0.898017	0.00385506	0.506869	-0.00135158	0.644386	34.0242	0.0454115	0.188587
ENSG00000131374	TBC1D5	-0.00144179	0.226255	-0.00245729	5.20686e-05	5.20686e-05	-0.00245729	DOWN	0.120741	0.903896	0.00138763	0.619153	0.00482109	0.0163507	0.816521	0.544127	0.742417
ENSG00000169217	CD2BP2	0.000845133	0.507859	0.00310828	5.2232e-05	5.2232e-05	0.00310828	UP	-0.386967	0.698781	-8.7897e-05	0.974384	-0.0038554	0.011498	-5.28923	0.323952	0.565281
ENSG00000167759	KLK13	-0.000776848	0.542376	-0.00350487	5.25542e-05	5.25542e-05	-0.00350487	DOWN	0.189568	0.849648	0.0031613	0.257455	9.91267e-05	0.962066	-0.0258318	0.0890129	0.278482
ENSG00000100104	SRRD	-0.000670453	0.755598	-0.0036799	5.28562e-05	5.28562e-05	-0.0036799	DOWN	-1.06606	0.286396	0.00349733	0.406859	-0.00430077	0.219325	-3.08611	0.00422877	0.0462424
ENSG00000087206	UIMC1	0.00341287	0.189245	0.00634875	5.40101e-05	5.40101e-05	0.00634875	UP	0.0726231	0.942106	-0.00779732	0.0830118	-0.0067866	0.06817	0.428237	0.861193	0.927514
ENSG00000120896	SORBS3	-0.000483121	0.792556	-0.00321955	5.42632e-05	5.42632e-05	-0.00321955	DOWN	-0.177994	0.858728	-0.00498753	0.236258	0.00268713	0.24042	12.601	0.154915	0.378928
ENSG00000160223	ICOSLG	-0.000813961	0.444377	-0.00272743	5.50461e-05	5.50461e-05	-0.00272743	DOWN	-0.501386	0.616099	0.000540923	0.831575	0.00140409	0.326899	-0.511432	0.736577	0.857315
ENSG00000136826	KLF4	0.0111117	5.83016e-05	0.00253896	0.155871	5.83016e-05	0.0111117	UP	-0.0269405	0.978507	-0.0036508	0.436907	0.0117543	0.00303106	1.72691	0.716096	0.846194
ENSG00000120992	LYPLA1	-0.00591109	0.0743079	-0.0131801	5.98504e-05	5.98504e-05	-0.0131801	DOWN	0.0699828	0.944207	0.00469616	0.420992	0.00238887	0.474177	-21.7089	3.64427e-06	0.0004951
ENSG00000149577	SIDT2	-0.000463331	0.885206	0.00655711	6.03186e-05	6.03186e-05	0.00655711	UP	0.0528565	0.957846	0.00218406	0.730707	-0.013215	0.00177108	-0.484528	0.884286	0.943594
ENSG00000141580	WDR45L	-0.0007161	0.713813	0.0051352	6.22668e-05	6.22668e-05	0.0051352	UP	1.70115	0.0889155	-0.00039734	0.914613	-0.00398947	0.105532	-2.53864	0.233514	0.475481
ENSG00000105281	SLC1A5	-0.000653056	0.795617	-0.00436889	6.26063e-05	6.26063e-05	-0.00436889	DOWN	0.423689	0.671793	-0.0114743	0.0752225	0.0080032	0.0745706	3.56611	0.00933164	0.0752067
ENSG00000049239	H6PD	0.00302663	0.112382	0.00363483	6.32209e-05	6.32209e-05	0.00363483	UP	-0.451964	0.651295	-0.00319899	0.356338	0.00268733	0.307076	47.5522	0.15094	0.37479
ENSG00000115839	RAB3GAP1	-3.61516e-05	0.982801	0.00342188	6.37779e-05	6.37779e-05	0.00342188	UP	0.830027	0.406523	0.0020031	0.57305	-0.00581525	0.00578792	-8.25735	0.0743266	0.252445
ENSG00000164512	ANKRD55	0.00222879	0.0476136	-0.00194824	6.43153e-05	6.43153e-05	-0.00194824	DOWN	-0.0667168	0.946807	0.00219385	0.352977	0.000125329	0.917325	-0.00204235	0.859385	0.92684
ENSG00000095261	PSMD5	0.00474486	0.221271	0.00422644	6.53969e-05	6.53969e-05	0.00422644	UP	0.601159	0.547734	-0.0114104	0.0875172	-0.00647874	0.237581	1.77631	0.235667	0.47685
ENSG00000176953	NFATC2IP	0.00350839	0.117215	0.00263112	6.60136e-05	6.60136e-05	0.00263112	UP	-0.457219	0.647513	-0.00399471	0.292473	-0.00545664	0.00593661	0.888568	0.647845	0.809707
ENSG00000005810	MYCBP2	-0.00093048	0.660241	0.00666888	6.61087e-05	6.61087e-05	0.00666888	UP	1.06367	0.287479	-0.00349484	0.378825	-0.00452296	0.0969163	6.28551	0.109528	0.31093
ENSG00000063241	ISOC2	-0.00791834	0.0131124	-0.00462181	6.87286e-05	6.87286e-05	-0.00462181	DOWN	-0.15683	0.875379	0.00604835	0.367771	-0.0011207	0.643714	-5.56428	0.136732	0.355279
ENSG00000136928	GABBR2	-0.00152529	0.101498	-0.00222637	6.89748e-05	6.89748e-05	-0.00222637	DOWN	0.107601	0.914312	-0.000301986	0.88245	0.00208074	0.200747	-0.0424077	0.582626	0.771695
ENSG00000083842	ZNF8	-0.000963283	0.427525	-0.0038151	6.90189e-05	6.90189e-05	-0.0038151	DOWN	0.119851	0.904601	0.00678865	0.0275954	0.0034316	0.138651	NA	NA	NA
ENSG00000102317	RBM3	0.00897034	0.0811956	0.0112912	6.94168e-05	6.94168e-05	0.0112912	UP	1.18531	0.235894	-0.0297957	0.00547697	0.013603	0.0807501	9.57759	0.644733	0.809707
ENSG00000205629	LCMT1	-0.00101648	0.580007	0.00465817	6.94271e-05	6.94271e-05	0.00465817	UP	-1.20528	0.228096	-0.00604285	0.0931531	-0.00833483	0.0176148	-0.734898	0.612346	0.791932
ENSG00000176971	FIBIN	0.0116458	6.96482e-05			6.96482e-05	0.0116458	UP	2.49942	0.0124397	0.00530641	0.256311	-0.00364532	0.236541	9.97161	0.00891297	0.0724465
ENSG00000003989	SLC7A2	0.0104508	6.98678e-05	-0.000168467	0.913238	6.98678e-05	0.0104508	UP	1.63107	0.102876	-0.00392222	0.458276	-0.00394303	0.28754	29.6233	0.577046	0.767512
ENSG00000116157	GPX7	-0.00157749	0.519033	-0.0058174	6.99668e-05	6.99668e-05	-0.0058174	DOWN	-1.69772	0.0895603	-0.0173168	0.000288016	0.00066156	0.843096	-0.337226	0.621572	0.796651
ENSG00000115525	ST3GAL5	0.00289289	0.386942	-0.0053414	7.09382e-05	7.09382e-05	-0.0053414	DOWN	0.383113	0.701636	0.00417891	0.544271	-0.00113337	0.790238	-12.8891	0.0288291	0.145832
ENSG00000213218	CSH2	-0.00148813	0.55389	-0.00785224	7.14752e-05	7.14752e-05	-0.00785224	DOWN	2.21796	0.0265574	0.00159689	0.78754	0.0014771	0.743812	0.000575927	0.832405	0.914108
ENSG00000138442	WDR12	-0.00967396	7.16406e-05	-0.00570971	0.0136329	7.16406e-05	-0.00967396	DOWN	-1.3571	0.174749	-0.00261438	0.623129	0.0041882	0.372597	-2.50639	0.10009	0.296071
ENSG00000120129	DUSP1	0.0154662	7.21103e-05	0.00420998	0.151794	7.21103e-05	0.0154662	UP	1.18269	0.236933	-0.00399623	0.620069	0.000279225	0.960683	64.1206	0.0413149	0.174736
ENSG00000189283	FHIT	-0.00712031	7.22983e-05	-0.00206731	0.0183273	7.22983e-05	-0.00712031	DOWN	-1.02575	0.305009	-0.00196124	0.641632	0.00263705	0.307848	-0.0502285	0.838618	0.917751
ENSG00000038210	PI4K2B	0.00574735	7.30039e-05			7.30039e-05	0.00574735	UP	1.01848	0.30845	-0.000396017	0.898702	-0.00068105	0.642313	0.562027	0.17494	0.402828
ENSG00000197386	HTT	0.00355466	0.0287134	0.00306034	7.42091e-05	7.42091e-05	0.00306034	UP	2.07251	0.0382178	0.00213361	0.462013	-0.00320555	0.106602	8.15339	0.394858	0.62762
ENSG00000179935	LINC00652	-0.00585823	0.0316049	-0.00662898	7.42556e-05	7.42556e-05	-0.00662898	DOWN	-0.607014	0.543842	-0.00584756	0.365622	0.00877616	0.0327299	-0.0340419	0.57545	0.767169
ENSG00000173141	MRP63	-0.000895875	0.532148	0.00500733	7.79494e-05	7.79494e-05	0.00500733	UP	-2.31722	0.0204916	-0.000815391	0.769188	-0.00291447	0.136385	0.773946	0.771691	0.877845
ENSG00000141744	PNMT	0.00263855	0.173181	0.00397562	7.94385e-05	7.94385e-05	0.00397562	UP	0.893302	0.371695	0.000444954	0.919112	-0.00319828	0.224099	5.01037	0.00131664	0.0224944
ENSG00000197779	ZNF81	-8.05986e-05	0.922476	-0.00178735	7.95319e-05	7.95319e-05	-0.00178735	DOWN	0.970235	0.331929	0.0017894	0.295961	0.00176999	0.250483	0.501416	0.337182	0.577112
ENSG00000088682	COQ9	-0.00924125	8.96159e-05	-0.00678822	7.99222e-05	7.99222e-05	-0.00678822	DOWN	-2.03723	0.041627	-0.00239464	0.560961	0.00399511	0.0571039	-13.8677	0.339228	0.577112
ENSG00000159199	ATP5G1	-0.0068959	8.0369e-05	-0.0053323	0.000155813	8.0369e-05	-0.0068959	DOWN	-0.245612	0.805982	-1.71222e-05	0.996372	0.00463232	0.027632	-19.0715	0.166117	0.392004
ENSG00000131016	AKAP12	0.00606822	0.0100833	0.0117876	8.0689e-05	8.0689e-05	0.0117876	UP	0.907759	0.364006	-0.00132693	0.773355	0.00169081	0.609493	17.5659	0.007919	0.0666458
ENSG00000077235	GTF3C1	-0.00151022	0.511679	0.00310171	8.19656e-05	8.19656e-05	0.00310171	UP	1.18726	0.235124	0.00138573	0.721182	-0.00121665	0.561517	-0.7221	0.952776	0.97639
ENSG00000128563	PRKRIP1	-0.00093099	0.493745	0.00452041	8.36392e-05	8.36392e-05	0.00452041	UP	0.256709	0.797403	-0.000290838	0.899949	-0.00310158	0.044297	3.80454	0.00280677	0.0360708
ENSG00000120093	HOXB3	-0.00588055	8.41799e-05	-0.00129096	0.0973026	8.41799e-05	-0.00588055	DOWN	-2.01068	0.0443598	-0.000821252	0.795884	0.00329785	0.0848191	-1.64977	0.0613221	0.221086
ENSG00000112667	C6orf108	-0.00842252	8.50776e-05	-0.00427736	0.000202622	8.50776e-05	-0.00842252	DOWN	-0.12377	0.901497	0.0072259	0.0650633	-0.005487	0.0259679	-1.1672	0.465008	0.687325
ENSG00000168306	ACOX2	-0.0111269	8.53578e-05	-0.00267923	0.0685413	8.53578e-05	-0.0111269	DOWN	-2.01398	0.0440112	0.00611569	0.40987	0.00569375	0.196749	-1.73997	0.280243	0.517772
ENSG00000104853	CLPTM1	0.000294295	0.919318	-0.00353952	8.65588e-05	8.65588e-05	-0.00353952	DOWN	-0.582026	0.560549	-0.00630017	0.294332	0.00570936	0.00892619	-8.78224	0.342911	0.580265
ENSG00000198113	TOR4A	-0.000825486	0.510809	-0.0031644	8.70574e-05	8.70574e-05	-0.0031644	DOWN	1.09577	0.273178	0.000173482	0.944853	0.0057523	0.00159661	-0.132533	0.581211	0.770894
ENSG00000213619	NDUFS3	-0.00704074	0.000218267	-0.0056057	8.80554e-05	8.80554e-05	-0.0056057	DOWN	-0.114438	0.90889	-0.00348898	0.378353	0.00212255	0.348587	-20.6393	0.0908274	0.281358
ENSG00000197872	FAM49A	0.000574362	0.809963	-0.00297011	8.82049e-05	8.82049e-05	-0.00297011	DOWN	-2.2136	0.0268561	-0.000495961	0.914477	0.00272867	0.355699	-6.93213	0.00135498	0.0226067
ENSG00000197903	HIST1H2BK	0.00554072	0.0700351	0.00605746	8.90211e-05	8.90211e-05	0.00605746	UP	0.269292	0.787705	0.00563454	0.382982	-0.00626433	0.249286	-0.386659	0.410984	0.641783
ENSG00000152377	SPOCK1	0.0148518	0.00222435	0.00755088	8.9026e-05	8.9026e-05	0.00755088	UP	-0.444463	0.656708	-0.0182128	0.0560302	0.0173374	0.00266061	3.01546	0.670408	0.821595
ENSG00000138443	ABI2	-0.00245845	0.0263364	-0.00248708	8.91751e-05	8.91751e-05	-0.00248708	DOWN	0.730107	0.465325	0.000264961	0.899476	0.00146665	0.43669	-0.265558	0.848399	0.922709
ENSG00000170954	ZNF415	-0.0107839	8.92662e-05	-0.00137552	0.0124899	8.92662e-05	-0.0107839	DOWN	-3.9301	8.49101e-05	-0.0108864	0.0965966	0.00626789	0.12835	-1.88138	0.000877903	0.0189747
ENSG00000165704	HPRT1	0.00149505	0.608164	0.00791785	9.01072e-05	9.01072e-05	0.00791785	UP	-0.30628	0.759391	-0.00753689	0.204501	-0.000457919	0.908804	0.0154002	0.993295	0.996322
ENSG00000054277	OPN3	-0.00776319	9.01554e-05	-0.00455303	0.000531011	9.01554e-05	-0.00776319	DOWN	-0.192743	0.847161	0.00250269	0.576354	0.00530548	0.0866703	-0.313608	0.0342392	0.160401
ENSG00000118579	MED28	0.00165336	0.440051	-0.00568735	9.04278e-05	9.04278e-05	-0.00568735	DOWN	0.399747	0.689343	0.00461527	0.146788	-0.00355859	0.173317	-0.0207846	0.995067	0.996322
ENSG00000121152	NCAPH	0.000411213	0.790131	-0.00282736	9.05042e-05	9.05042e-05	-0.00282736	DOWN	0.0254664	0.979683	0.00229703	0.479266	0.000676226	0.749107	-0.0190435	0.758605	0.870781
ENSG00000158571	PFKFB1	-0.00528233	0.0635571	-0.00634959	9.40464e-05	9.40464e-05	-0.00634959	DOWN	-1.35943	0.17401	-1.5838e-05	0.99743	-0.00155693	0.666554	-5.3815	0.317662	0.560462
ENSG00000159140	SON	0.00334279	0.0706859	0.00283042	9.4303e-05	9.4303e-05	0.00283042	UP	2.65408	0.00795253	-0.005004	0.189108	-0.00517202	0.0294994	11.1854	0.477848	0.696984
ENSG00000229896	RP11-456H18.2	-0.00839938	9.55867e-05			9.55867e-05	-0.00839938	DOWN	-0.313605	0.753821	0.00283635	0.638339	0.00451441	0.159875	-0.00105561	0.618224	0.794102
ENSG00000171824	EXOSC10	0.00355221	0.329784	0.00529845	9.57893e-05	9.57893e-05	0.00529845	UP	0.338899	0.734686	-0.00436104	0.614689	-0.00856876	0.0789943	12.1342	0.000144447	0.00549477
ENSG00000165912	PACSIN3	0.00257452	0.385932	0.00628838	9.61007e-05	9.61007e-05	0.00628838	UP	2.43734	0.0147959	-0.000159725	0.974021	-0.00794021	0.0201166	19.756	0.424549	0.65579
ENSG00000131730	CKMT2	-0.00869946	9.61433e-05	-0.00705358	0.00119352	9.61433e-05	-0.00869946	DOWN	-0.229324	0.818617	0.00262284	0.586233	0.00550805	0.0900206	-155.383	0.111578	0.315768
ENSG00000152104	PTPN14	0.00234197	0.216376	-0.00342222	9.84664e-05	9.84664e-05	-0.00342222	DOWN	-0.0944412	0.924759	-0.00442746	0.308763	0.00250037	0.242659	26.7959	0.0638814	0.225005
ENSG00000170631	ZNF16	0.00270079	0.117161	0.00328439	9.85397e-05	9.85397e-05	0.00328439	UP	-1.58208	0.113632	-0.00466622	0.154222	3.1037e-05	0.984383	0.368332	0.655136	0.814635
ENSG00000075292	ZNF638	0.00397824	0.0627865	0.00802547	9.97692e-05	9.97692e-05	0.00802547	UP	1.79849	0.0720991	-0.00193576	0.664456	-0.00425211	0.253189	2.1273	0.749129	0.86564
ENSG00000133678	C10orf57	-0.00143044	0.423995	-0.00255194	0.000100849	0.000100849	-0.00255194	DOWN	-0.362019	0.717338	-0.00459037	0.303006	0.00408312	0.183896	-0.318153	0.383409	0.621162
ENSG00000166619	BLCAP	-0.0012749	0.61713	0.00594752	0.000100944	0.000100944	0.00594752	UP	0.537016	0.591257	-0.0045557	0.309973	-0.00405593	0.219384	-35.8357	0.500572	0.710658
ENSG00000140455	USP3	0.00371035	0.0978793	0.0049622	0.000101001	0.000101001	0.0049622	UP	-0.602643	0.546746	0.00197693	0.61215	-0.00719865	0.00543303	-1.76292	0.382652	0.621162
ENSG00000145022	TCTA	-0.00577306	0.00500819	-0.00401302	0.000101359	0.000101359	-0.00401302	DOWN	0.592656	0.553411	0.00249489	0.522983	-0.00198798	0.348466	-3.46597	0.11769	0.328221
ENSG00000151461	UPF2	0.00237942	0.30675	0.00482504	0.00010176	0.00010176	0.00482504	UP	0.615502	0.538223	0.00404114	0.405482	-0.00746639	0.0647818	-10.4899	0.00566878	0.053665
ENSG00000101247	NDUFAF5	-0.00734466	0.000101922	1.82447e-05	0.982071	0.000101922	-0.00734466	DOWN	0.664962	0.506075	0.00954936	0.00768575	-0.00210353	0.480456	-0.979502	0.570356	0.764397
ENSG00000184277	TM2D3	0.00180729	0.388881	0.00517252	0.000102648	0.000102648	0.00517252	UP	-0.124935	0.900575	0.00543837	0.208442	-0.00791851	0.00655631	-0.32482	0.888924	0.946659
ENSG00000132680	KIAA0907	0.00360629	0.211739	0.00624328	0.000102901	0.000102901	0.00624328	UP	0.519564	0.603367	-0.00291016	0.638456	-0.0112798	0.00657815	11.0722	0.0263236	0.140386
ENSG00000119801	YPEL5	0.00279698	0.173946	0.00603237	0.000105229	0.000105229	0.00603237	UP	-1.14895	0.250576	0.00506883	0.276451	-0.00524379	0.0424573	-11.3443	0.0351303	0.16297
ENSG00000101193	GID8	0.00203197	0.196568	0.00355642	0.000106433	0.000106433	0.00355642	UP	-1.78491	0.0742756	-3.12933e-05	0.992654	-0.00508646	0.0378764	-2.95168	0.00235493	0.0315428
ENSG00000107902	LHPP	-0.00427047	0.0158379	-0.00405648	0.000107923	0.000107923	-0.00405648	DOWN	-2.22508	0.026076	0.000588576	0.876392	0.0019812	0.421563	0.652293	0.349017	0.587628
ENSG00000239213	RP11-85F14.5	-0.00868735	0.000108448			0.000108448	-0.00868735	DOWN	0.213373	0.831036	0.00758651	0.125638	-0.0011495	0.73651	-0.647876	0.000684862	0.0162826
ENSG00000011454	RABGAP1	0.000331801	0.852879	0.00446513	0.000109021	0.000109021	0.00446513	UP	-0.212853	0.831442	0.000448007	0.903197	-0.00680423	0.0101813	-5.74457	0.0890205	0.278482
ENSG00000198445	CCT8L2	4.88743e-05	0.980688	-0.00613645	0.000110261	0.000110261	-0.00613645	DOWN	0.73517	0.462236	0.00660226	0.145551	0.00173565	0.562991	-0.0292087	0.00322871	0.0390472
ENSG00000107175	CREB3	-0.00118799	0.561877	-0.00377064	0.000111914	0.000111914	-0.00377064	DOWN	0.0745637	0.940562	-2.12308e-05	0.995718	-0.000178605	0.931058	-1.62481	0.0292556	0.146835
ENSG00000100095	SEZ6L	-0.000637591	0.617743	-0.00276068	0.000112152	0.000112152	-0.00276068	DOWN	-0.794935	0.426651	-0.000131474	0.96069	0.00146541	0.412962	0.174111	0.246345	0.485857
ENSG00000196141	SPATS2L	-0.000162548	0.947421	-0.00704451	0.000113087	0.000113087	-0.00704451	DOWN	-0.301956	0.762685	0.000706377	0.879531	-0.00217634	0.550106	-3.98164	0.436285	0.665872
ENSG00000159189	C1QC	0.0155581	0.000115153			0.000115153	0.0155581	UP	1.15133	0.249595	-8.89175e-05	0.989083	0.0057289	0.144434	1.77612	0.273178	0.51546
ENSG00000071205	ARHGAP10	0.000601372	0.822955	0.00502979	0.000115523	0.000115523	0.00502979	UP	0.566559	0.571014	0.00930076	0.0760024	-0.00711864	0.044063	3.09493	0.455869	0.684263
ENSG00000233184	RP11-421L21.3	-0.00703992	0.000115778			0.000115778	-0.00703992	DOWN	0.279309	0.780007	-0.00346931	0.365252	0.00215196	0.438497	0.555427	0.248857	0.486962
ENSG00000143398	PIP5K1A	-0.00228826	0.454326	-0.00375898	0.000116726	0.000116726	-0.00375898	DOWN	0.883109	0.377177	-0.00970019	0.158983	0.000860863	0.881876	-1.58085	0.575982	0.767169
ENSG00000169718	DUS1L	-0.00254068	0.421394	0.00395297	0.000116797	0.000116797	0.00395297	UP	-0.443599	0.657332	0.0022602	0.688885	-0.00552678	0.0342517	0.603785	0.925726	0.966373
ENSG00000151692	RNF144A	-0.00314486	0.25949	-0.00320868	0.000117309	0.000117309	-0.00320868	DOWN	-2.38765	0.0169567	-0.00582184	0.300763	0.00212526	0.619964	-5.03879	0.0608303	0.221086
ENSG00000153822	KCNJ16	0.00425199	0.00379602	0.00227255	0.00011762	0.00011762	0.00227255	UP	0.160635	0.872381	-0.000984051	0.588025	-0.00233866	0.0997675	0.616851	0.00157855	0.024213
ENSG00000136986	DERL1	0.00979043	0.000386563	0.00556835	0.000117861	0.000117861	0.00556835	UP	-0.522579	0.601268	-0.00670341	0.24634	-0.00516646	0.155275	-10.2129	0.0271189	0.140736
ENSG00000092421	SEMA6A	-0.00689156	0.000118091	-0.0021709	0.00117312	0.000118091	-0.00689156	DOWN	-1.08468	0.278062	-0.000282518	0.937516	0.00426315	0.0338465	0.556139	0.503715	0.710658
ENSG00000105186	ANKRD27	0.00468662	0.256653	0.00600537	0.000118123	0.000118123	0.00600537	UP	1.79493	0.0726655	0.0031987	0.718614	-0.0211071	0.000120622	-3.56779	0.679824	0.825911
ENSG00000100284	TOM1	0.00397991	0.178786	0.00534973	0.000118358	0.000118358	0.00534973	UP	0.385305	0.700012	0.00249239	0.610512	-0.00366419	0.231866	-47.2817	0.0886802	0.278482
ENSG00000099204	ABLIM1	-0.001629	0.6868	0.00712395	0.00011849	0.00011849	0.00712395	UP	0.143032	0.886265	-0.000910759	0.904504	-0.0144657	0.00725555	-37.4731	0.457614	0.684263
ENSG00000106780	MEGF9	-0.000882606	0.427654	-0.00222059	0.000119805	0.000119805	-0.00222059	DOWN	-1.0436	0.296671	0.00458164	0.0759233	0.00304244	0.105715	-1.13786	0.436913	0.665872
ENSG00000164588	HCN1	0.0127173	0.000120746			0.000120746	0.0127173	UP	-0.19733	0.843569	0.0119383	0.0817477	-0.00669779	0.127493	2.95093	0.0103707	0.080183
ENSG00000177606	JUN	0.00289702	0.250344	0.0063255	0.000121031	0.000121031	0.0063255	UP	0.299184	0.7648	0.00159762	0.790918	-0.00637122	0.0316085	44.9102	0.0635994	0.224844
ENSG00000126561	STAT5A	0.00981517	0.0133664	0.00432567	0.00012205	0.00012205	0.00432567	UP	-0.0989936	0.921143	-0.00860537	0.210643	5.86248e-05	0.990703	-5.92926	0.464879	0.687325
ENSG00000144671	SLC22A14	0.00127845	0.621997	-0.00445137	0.000122949	0.000122949	-0.00445137	DOWN	0.885188	0.376056	-0.00244065	0.654743	-0.00196363	0.629881	0.126294	0.16148	0.38488
ENSG00000241973	PI4KA	0.00116983	0.771805	0.00906824	0.000123317	0.000123317	0.00906824	UP	-0.358914	0.71966	0.00232141	0.748884	-0.00895226	0.0953366	-9.6929	0.198112	0.43804
ENSG00000108848	LUC7L3	-4.62551e-05	0.979966	0.00850719	0.000124125	0.000124125	0.00850719	UP	2.27832	0.0227074	-0.00439147	0.271957	-0.00872686	0.00954489	48.5006	0.0012751	0.022456
ENSG00000113141	IK	0.00361888	0.131943	0.00598941	0.000124778	0.000124778	0.00598941	UP	1.06983	0.284695	0.00157414	0.781485	-0.00771371	0.034858	-12.6257	0.0536922	0.208985
ENSG00000130066	SAT1	0.00533207	0.141744	0.00805616	0.00012738	0.00012738	0.00805616	UP	0.817514	0.413635	0.00382111	0.521245	-0.00863146	0.0517158	2.22186	0.781769	0.881924
ENSG00000125285	SOX21	-0.00215228	0.268015	-0.00430918	0.000128452	0.000128452	-0.00430918	DOWN	-0.0540475	0.956897	0.00112554	0.802459	-0.00174338	0.503587	0.0103236	0.299963	0.540274
ENSG00000124523	SIRT5	-0.00439228	0.0392051	-0.00304119	0.000128592	0.000128592	-0.00304119	DOWN	-3.31397	0.0009198	0.00199421	0.583554	0.000747853	0.77978	-6.29534	0.055727	0.213695
ENSG00000100650	SRSF5	0.00156725	0.515321	0.00635743	0.000129247	0.000129247	0.00635743	UP	0.690165	0.49009	-0.00758616	0.100053	-0.00435154	0.225495	61.6745	0.000578052	0.0155192
ENSG00000240403	KIR3DL2	-0.00171067	0.619446	-0.00899309	0.000129452	0.000129452	-0.00899309	DOWN	-0.405222	0.685314	-0.000123086	0.988877	-0.00333082	0.428392	-0.0080395	0.288543	0.526549
ENSG00000168734	PKIG	0.00147036	0.634791	0.00752924	0.000130064	0.000130064	0.00752924	UP	-0.379437	0.704364	0.00589193	0.260765	0.00123156	0.742219	-13.1994	0.0294553	0.146835
ENSG00000148396	SEC16A	0.00271514	0.404234	0.004818	0.000130682	0.000130682	0.004818	UP	-0.843919	0.398715	-0.00952005	0.075245	-0.00522819	0.11943	-0.903317	0.883769	0.943594
ENSG00000125753	VASP	-0.00371262	0.0594358	-0.00431611	0.000130814	0.000130814	-0.00431611	DOWN	-0.310942	0.755845	-0.00733466	0.112948	0.00724029	0.0438956	1.53903	0.302871	0.54448
ENSG00000162607	USP1	0.00582679	0.0303523	0.00654008	0.000131249	0.000131249	0.00654008	UP	0.105666	0.915847	-0.00709929	0.281734	-0.00451445	0.265309	-1.74673	0.338173	0.577112
ENSG00000053371	AKR7A2	0.000798687	0.701575	0.00487974	0.000131324	0.000131324	0.00487974	UP	-1.8073	0.0707157	-0.0038064	0.239117	-0.00648954	0.0546922	3.02893	0.238045	0.47962
ENSG00000101849	TBL1X	0.000429328	0.653928	0.00210945	0.000135017	0.000135017	0.00210945	UP	-0.0951093	0.924228	-0.000150888	0.927654	-0.00138637	0.272412	-3.76431	0.15978	0.383037
ENSG00000253719	ATXN7L3B	-0.0022648	0.0787183	-0.00259067	0.000135167	0.000135167	-0.00259067	DOWN	-0.559506	0.575817	0.000969547	0.703586	0.000353918	0.827851	-12.1878	0.00273006	0.0355656
ENSG00000172936	MYD88	0.00403569	0.062563	-0.00355237	0.000135233	0.000135233	-0.00355237	DOWN	0.513288	0.60775	-0.00319851	0.45503	0.00348478	0.159094	1.11295	0.0694785	0.240269
ENSG00000113649	TCERG1	-7.57631e-05	0.934812	0.00756647	0.000136832	0.000136832	0.00756647	UP	0.483863	0.628483	-0.00250922	0.247061	0.000293788	0.848638	9.57307	0.100247	0.296071
ENSG00000159210	SNF8	0.0010788	0.749921	-0.00610651	0.000137229	0.000137229	-0.00610651	DOWN	0.590662	0.554747	-0.00427422	0.465796	0.000698194	0.880724	-4.0591	0.104486	0.302023
ENSG00000108384	RAD51C	-0.00197897	0.255955	-0.00317527	0.000140177	0.000140177	-0.00317527	DOWN	-2.01225	0.0441938	-0.00148102	0.598899	0.00153055	0.558778	-0.366788	0.489525	0.702169
ENSG00000198246	SLC29A3	0.00131206	0.388415	-0.00309126	0.000141401	0.000141401	-0.00309126	DOWN	0.180154	0.857032	0.00199728	0.577379	0.00208175	0.42564	0.0456058	0.835187	0.91505
ENSG00000121716	PILRB	-0.0020169	0.548105	0.00586537	0.000141997	0.000141997	0.00586537	UP	1.43161	0.152256	-0.00370986	0.505559	-0.00851844	0.020373	20.1174	0.0116068	0.0838711
ENSG00000088833	NSFL1C	-0.00121367	0.561825	0.00391876	0.00014242	0.00014242	0.00391876	UP	-0.515411	0.606266	0.00171233	0.637284	-0.00508736	0.040928	-20.9026	0.0180061	0.109768
ENSG00000064205	WISP2	0.0108101	0.00744553	0.00757189	0.000144069	0.000144069	0.00757189	UP	0.21415	0.83043	0.0182239	0.0148217	-0.0100586	0.030272	17.9075	0.000951819	0.0192592
ENSG00000138297	TIMM23	-0.00383685	0.00284073	-0.00432833	0.000144782	0.000144782	-0.00432833	DOWN	-0.693609	0.487928	0.00264113	0.326864	0.00286307	0.238763	-9.11508	0.000682385	0.0162826
ENSG00000123892	RAB38	0.00655055	0.000145958	0.000542897	0.65081	0.000145958	0.00655055	UP	0.452185	0.651136	0.00156756	0.664892	-5.5226e-05	0.984006	0.0443972	0.323689	0.565281
ENSG00000133318	RTN3	0.00463726	0.142549	0.00874683	0.000146061	0.000146061	0.00874683	UP	0.148695	0.881794	0.00454895	0.504338	-0.00402451	0.381431	-16.6608	0.0617277	0.221086
ENSG00000169372	CRADD	-0.00449873	0.25998	-0.00481639	0.000146064	0.000146064	-0.00481639	DOWN	-1.00027	0.31718	0.00832455	0.20999	0.00231236	0.626663	-0.916971	0.438831	0.667726
ENSG00000185088	RPS27L	0.00473547	0.0909017	0.0083986	0.000146534	0.000146534	0.0083986	UP	-0.176319	0.860043	0.00461747	0.294111	-0.00793901	0.00636718	0.18328	0.967869	0.98338
ENSG00000108231	LGI1	0.0114915	0.0186047	0.00500075	0.000148301	0.000148301	0.00500075	UP	0.563906	0.572818	0.0154302	0.0431486	-0.00529473	0.219352	0.094623	0.885054	0.943594
ENSG00000111669	TPI1	-0.00460064	0.0759272	-0.00586673	0.000148657	0.000148657	-0.00586673	DOWN	0.284136	0.776306	0.00681294	0.184808	0.00195248	0.427747	-40.3708	0.338987	0.577112
ENSG00000173064	HECTD4	9.4086e-05	0.954141	0.00495711	0.000150037	0.000150037	0.00495711	UP	-0.213635	0.830832	-0.000742214	0.78161	-0.00376915	0.027386	19.5797	1.80238e-05	0.00142839
ENSG00000148334	PTGES2	-0.00192987	0.515097	-0.00468367	0.000152133	0.000152133	-0.00468367	DOWN	0.547658	0.583927	-0.00139248	0.822652	0.00832685	0.0593496	-17.2157	0.0358392	0.165452
ENSG00000174080	CTSF	0.0021265	0.260224	0.00465204	0.000152406	0.000152406	0.00465204	UP	-0.0745375	0.940583	-0.00159675	0.696544	-0.00062257	0.793243	3.13205	0.712131	0.846194
ENSG00000136141	LRCH1	-0.0011398	0.52338	-0.00196652	0.000154369	0.000154369	-0.00196652	DOWN	0.0809876	0.935452	0.00444247	0.231754	0.00158023	0.468624	0.896786	0.211962	0.456053
ENSG00000141338	ABCA8	0.00494485	0.2019	0.0105109	0.000154794	0.000154794	0.0105109	UP	1.67746	0.0934529	0.00543638	0.513717	-0.00143268	0.801345	4.63203	0.389646	0.626099
ENSG00000148926	ADM	0.0101951	0.0969818	0.00883841	0.000156477	0.000156477	0.00883841	UP	0.493605	0.621585	-0.00355627	0.684705	-0.00517401	0.343461	1.85005	0.875575	0.940872
ENSG00000177156	TALDO1	0.0018618	0.454003	0.00646529	0.000157675	0.000157675	0.00646529	UP	-1.75239	0.0797067	-0.00401969	0.326148	-0.00165334	0.563613	-0.472202	0.938482	0.971837
ENSG00000169189	NSMCE1	-0.00759559	0.000159703			0.000159703	-0.00759559	DOWN	-3.5097	0.000448613	0.00157292	0.707859	-0.0041991	0.24971	-2.40274	0.0852733	0.276634
ENSG00000184831	APOO	-0.0112425	0.00349834	-0.00605495	0.000159887	0.000159887	-0.00605495	DOWN	-1.39305	0.163605	0.00150594	0.842952	0.00682306	0.341175	-2.63157	0.104216	0.302023
ENSG00000171492	LRRC8D	0.00153786	0.602141	0.00470431	0.000162441	0.000162441	0.00470431	UP	-1.19368	0.232604	0.00487038	0.422337	-0.00312283	0.500313	-0.0169621	0.184887	0.418637
ENSG00000179314	WSCD1	0.000448105	0.772498	0.00363855	0.000162485	0.000162485	0.00363855	UP	-0.698314	0.484981	-0.00104671	0.709737	-0.00144895	0.447123	-0.701279	0.846618	0.922261
ENSG00000120907	ADRA1A	-3.8027e-05	0.958622	-0.00159052	0.000163001	0.000163001	-0.00159052	DOWN	-0.164788	0.869111	0.00178725	0.217741	0.000864221	0.5683	-0.000350564	0.995274	0.996322
ENSG00000131143	COX4I1	-0.00497774	0.000164714	-0.00151566	0.0413365	0.000164714	-0.00497774	DOWN	-0.311849	0.755155	-0.00107479	0.702915	0.0025463	0.115254	-39.902	0.198523	0.43804
ENSG00000184371	CSF1	0.000709181	0.384316	-0.00221042	0.000166233	0.000166233	-0.00221042	DOWN	0.292156	0.770167	0.000621644	0.779109	0.00191359	0.358103	3.4682	0.258001	0.49671
ENSG00000181722	ZBTB20	-0.00237523	0.409293	0.00555293	0.000166375	0.000166375	0.00555293	UP	0.333682	0.738619	-0.0015463	0.742212	-0.00301933	0.146176	0.307539	0.186061	0.419844
ENSG00000009780	FAM76A	0.000524279	0.698599	-0.00377965	0.000169469	0.000169469	-0.00377965	DOWN	0.235634	0.813717	0.00510379	0.0994797	0.00112619	0.643106	2.03972	0.0920161	0.283195
ENSG00000110713	NUP98	0.00436146	0.0279616	0.00318702	0.000169626	0.000169626	0.00318702	UP	-0.532621	0.594296	-0.00187478	0.595201	-0.00464724	0.0910919	7.38188	0.508239	0.71349
ENSG00000002330	BAD	-0.00375873	0.0886539	-0.00324445	0.000169676	0.000169676	-0.00324445	DOWN	-0.373807	0.708548	0.00685169	0.0913222	-0.00418578	0.0351708	-0.964492	0.0278294	0.141528
ENSG00000129946	SHC2	-0.00113082	0.551354	-0.00399616	0.000171916	0.000171916	-0.00399616	DOWN	-0.815697	0.414674	-0.00284345	0.523662	0.00510313	0.0983226	3.38499	0.0235397	0.128328
ENSG00000145777	TSLP	-0.0099345	0.000174051			0.000174051	-0.0099345	DOWN	0.979353	0.327406	0.00394264	0.396107	0.000555371	0.844507	-0.358207	0.0229748	0.127029
ENSG00000158321	AUTS2	0.00744417	0.000175756	0.00570884	0.0492599	0.000175756	0.00744417	UP	-0.294908	0.768064	-0.00906701	0.0440148	-0.00411424	0.0928963	-1.7566	0.801189	0.897231
ENSG00000224281	SLC25A5-AS1	-0.00654722	0.000177243			0.000177243	-0.00654722	DOWN	0.0414713	0.96692	-0.00256561	0.568143	2.74311e-05	0.993003	-0.302205	0.451527	0.679434
ENSG00000154556	SORBS2	0.00304669	0.189951	0.00485715	0.000177999	0.000177999	0.00485715	UP	-0.554507	0.579232	-0.000899125	0.841652	0.000179265	0.96938	3.17445	0.410201	0.641783
ENSG00000167874	TMEM88	-0.0076165	0.000178235			0.000178235	-0.0076165	DOWN	-0.168614	0.8661	-0.0092274	0.0326475	0.00709791	0.00324287	0.239944	0.672242	0.82241
ENSG00000162231	NXF1	0.00168171	0.534682	0.00553202	0.000179203	0.000179203	0.00553202	UP	0.671848	0.501681	-0.00639102	0.206153	-0.00839386	0.0382106	10.6367	0.182798	0.415887
ENSG00000129596	CDO1	0.0167079	0.000179546	0.00331351	0.0105766	0.000179546	0.0167079	UP	0.108982	0.913217	0.00279317	0.753912	-0.00275192	0.618801	2.25558	0.215171	0.45778
ENSG00000090674	MCOLN1	0.00483873	0.168702	0.00306829	0.000181518	0.000181518	0.00306829	UP	-0.253063	0.800219	-0.0105075	0.147869	-0.00534034	0.216575	0.463984	0.704023	0.840058
ENSG00000154734	ADAMTS1	0.00693721	0.0623095	0.00876343	0.000181885	0.000181885	0.00876343	UP	0.539588	0.589481	0.00416515	0.58799	0.000715206	0.898728	20.6281	0.22768	0.469683
ENSG00000170791	CHCHD7	0.00373103	0.0882162	0.0053351	0.000182555	0.000182555	0.0053351	UP	-1.30104	0.193244	-0.0146399	0.0020447	0.00358112	0.190223	1.31411	0.424891	0.65579
ENSG00000205978	NYNRIN	-0.00640212	0.000182802	-0.000156396	0.862108	0.000182802	-0.00640212	DOWN	-0.773444	0.43926	-0.00636436	0.0712466	0.00207408	0.326931	-0.473306	0.614187	0.791932
ENSG00000019485	PRDM11	0.000361197	0.771858	-0.00386233	0.000183153	0.000183153	-0.00386233	DOWN	-0.498102	0.618412	0.00427091	0.190918	-9.43441e-05	0.962368	0.381221	0.700996	0.839819
ENSG00000080293	SCTR	-0.00131839	0.380783	-0.00316113	0.000183202	0.000183202	-0.00316113	DOWN	-0.278635	0.780525	0.000950518	0.795603	0.00237628	0.362709	-0.00465515	0.844734	0.921264
ENSG00000149136	SSRP1	0.00446156	0.118208	0.00355953	0.000183249	0.000183249	0.00355953	UP	1.91124	0.0559739	-0.00680378	0.0327743	-0.0039062	0.146498	-3.8333	0.790446	0.889602
ENSG00000096746	HNRNPH3	0.00694787	0.000184785	0.00398805	0.00453052	0.000184785	0.00694787	UP	2.0468	0.040678	0.00173198	0.679729	-0.00473859	0.114414	-1.04426	0.901219	0.954409
ENSG00000068793	CYFIP1	0.00199969	0.367858	0.00630182	0.000186002	0.000186002	0.00630182	UP	1.9549	0.0505945	0.00131975	0.789577	-0.00488918	0.0870461	6.93142	0.0156605	0.101314
ENSG00000143793	C1orf35	0.000682898	0.549911	0.00363935	0.000188301	0.000188301	0.00363935	UP	-1.08809	0.276555	-0.00375127	0.240784	-0.00168368	0.360827	0.61906	0.323506	0.565281
ENSG00000165629	ATP5C1	-0.00640369	0.000195801	-0.00351485	0.00245673	0.000195801	-0.00640369	DOWN	-0.551138	0.581539	0.00221231	0.564833	0.00498345	0.0134947	-35.9201	0.0613849	0.221086
ENSG00000004777	ARHGAP33	-0.000487119	0.681463	-0.00262971	0.000196353	0.000196353	-0.00262971	DOWN	1.18263	0.236955	0.00139866	0.594713	0.00193368	0.235664	1.79827	0.0371712	0.16962
ENSG00000112367	FIG4	-0.00285702	0.215115	0.00305663	0.000196866	0.000196866	0.00305663	UP	-0.469929	0.638406	0.00468752	0.347357	-0.00765794	0.0142472	-0.152962	0.915484	0.962017
ENSG00000104805	NUCB1	-0.00400945	0.0935576	-0.00521673	0.000196927	0.000196927	-0.00521673	DOWN	0.693203	0.488182	-0.00357597	0.504579	0.0016279	0.526202	-18.9366	0.0879462	0.277863
ENSG00000151779	NBAS	-0.000283751	0.807015	0.00429301	0.000197133	0.000197133	0.00429301	UP	-2.18149	0.0291474	0.00193243	0.438287	-0.00140295	0.3495	-0.979814	0.81515	0.897231
ENSG00000168273	C3orf78	-0.00557529	0.000197349			0.000197349	-0.00557529	DOWN	-1.38666	0.165546	0.00209466	0.543742	-0.000419265	0.800334	-1.47054	0.18372	0.416987
ENSG00000143457	GOLPH3L	0.00519131	0.0432547	0.00416472	0.000198589	0.000198589	0.00416472	UP	-1.19505	0.232066	0.0101929	0.0751635	-0.00751858	0.0577064	-1.4451	0.330668	0.572797
ENSG00000121897	LIAS	-0.00630512	0.0389051	-0.00659378	0.000199585	0.000199585	-0.00659378	DOWN	-1.14396	0.252641	-0.0100638	0.0794949	-0.00031901	0.944864	-2.26386	0.153897	0.378928
ENSG00000135723	FHOD1	-0.00422971	0.175888	0.00735776	0.00020033	0.00020033	0.00735776	UP	1.59955	0.109699	0.00310955	0.509189	-0.0126372	0.00299635	3.85099	0.841807	0.920182
ENSG00000148459	PDSS1	-0.00739813	0.00318668	-0.00605294	0.0002046	0.0002046	-0.00605294	DOWN	-2.89074	0.00384333	-0.0120957	0.0312807	0.00783851	0.0283861	-0.709394	0.121418	0.332762
ENSG00000168214	RBPJ	0.00377526	0.042356	0.0045189	0.000205322	0.000205322	0.0045189	UP	0.326643	0.743938	-0.00222479	0.577628	-0.00355503	0.200558	6.35517	0.0907623	0.281358
ENSG00000122705	CLTA	0.00160373	0.372034	0.0042292	0.000207913	0.000207913	0.0042292	UP	-0.707827	0.479053	-0.00454976	0.134053	-0.00556833	0.0413886	-0.180312	0.930112	0.969824
ENSG00000064651	SLC12A2	-0.00669192	0.0713487	-0.00301713	0.000211455	0.000211455	-0.00301713	DOWN	-0.339855	0.733966	0.0078318	0.308161	-0.000600589	0.901816	-5.58154	0.320876	0.564054
ENSG00000104833	TUBB4A	-0.00154716	0.404155	-0.00472357	0.000212345	0.000212345	-0.00472357	DOWN	0.74631	0.45548	0.00700377	0.122152	-0.00182574	0.599219	-0.964956	0.317427	0.560462
ENSG00000125895	TMEM74B	-0.00449239	0.00795061	-0.00398626	0.000213578	0.000213578	-0.00398626	DOWN	-0.012286	0.990197	0.00125171	0.73034	0.000975793	0.622322	0.0318959	0.904939	0.956092
ENSG00000136167	LCP1	0.00130241	0.709236	-0.00573658	0.000217031	0.000217031	-0.00573658	DOWN	1.7181	0.0857792	-0.00401795	0.653359	0.0108156	0.0363671	0.306167	0.769905	0.876862
ENSG00000137575	SDCBP	0.00550389	0.00544442	0.0094233	0.000217895	0.000217895	0.0094233	UP	0.647684	0.51719	0.00157998	0.733667	-0.00618805	0.0956106	-0.539553	0.896653	0.950633
ENSG00000143819	EPHX1	-0.0106748	0.0343334	-0.00693243	0.000220179	0.000220179	-0.00693243	DOWN	0.914584	0.36041	0.0159261	0.11829	-0.00826733	0.110014	-3.14808	0.80812	0.897231
ENSG00000158486	DNAH3	-0.000886138	0.380737	-0.0028212	0.000220193	0.000220193	-0.0028212	DOWN	-0.65714	0.511091	-0.00251182	0.248542	0.000907682	0.596454	0.303677	0.346158	0.584717
ENSG00000177575	CD163	0.00934143	0.000220284	-0.000617074	0.441593	0.000220284	0.00934143	UP	3.72579	0.000194706	-0.00156441	0.559361	0.00302007	0.0852839	6.79449	0.221949	0.464608
ENSG00000137868	STRA6	0.00118756	0.116558	-0.00389682	0.000220789	0.000220789	-0.00389682	DOWN	0.223843	0.822879	0.00277859	0.138131	-8.56325e-05	0.959798	0.0163658	0.0796537	0.263023
ENSG00000167815	PRDX2	-0.00708596	0.000221346	-0.000412945	0.811894	0.000221346	-0.00708596	DOWN	-0.667576	0.504404	0.00398703	0.206278	-0.00241759	0.156488	4.54827	0.813619	0.897231
ENSG00000173253	DMRT2	-0.010347	0.000222651			0.000222651	-0.010347	DOWN	-2.40116	0.016343	0.0112024	0.11153	0.0185176	4.36993e-05	-2.89912	9.2062e-10	2.91836e-07
ENSG00000115875	SRSF7	0.0032996	0.154706	0.00459926	0.000224103	0.000224103	0.00459926	UP	0.221472	0.824725	-0.00400127	0.423157	-0.00551397	0.154202	-0.396152	0.932072	0.969824
ENSG00000120685	PROSER1	-0.001125	0.438097	-0.00333576	0.000225015	0.000225015	-0.00333576	DOWN	0.0797416	0.936443	-0.00213968	0.497178	-0.00290415	0.235588	-2.25284	0.222136	0.464608
ENSG00000160310	PRMT2	-0.000528543	0.682471	-0.00214511	0.000227351	0.000227351	-0.00214511	DOWN	1.38224	0.166898	0.00279176	0.240704	-0.00143143	0.316684	1.89023	0.305458	0.548095
ENSG00000181585	TMIE	-0.00427702	0.000227887			0.000227887	-0.00427702	DOWN	-0.820382	0.411998	0.00228312	0.406927	0.00275595	0.249284	-0.292317	0.0598031	0.221086
ENSG00000108528	SLC25A11	-0.00975158	0.00187114	-0.00642365	0.00022886	0.00022886	-0.00642365	DOWN	-0.382334	0.702214	-0.012334	0.0348374	0.00217146	0.485335	-6.66047	0.719598	0.848002
ENSG00000104325	DECR1	-0.00799978	0.000230234	-0.00635709	0.000267619	0.000230234	-0.00799978	DOWN	-1.28317	0.199433	-0.000157748	0.971326	0.00434064	0.145347	-8.11826	0.318243	0.560462
ENSG00000130254	SAFB2	0.000364091	0.87352	0.00322766	0.000230461	0.000230461	0.00322766	UP	0.974793	0.329663	-0.00353718	0.327596	-0.00691765	0.0233874	9.4123	0.0450981	0.188107
ENSG00000106610	STAG3L4	-0.01007	0.000231538	-0.001352	0.443232	0.000231538	-0.01007	DOWN	-0.488704	0.625052	-0.000206259	0.969299	-0.00135972	0.763264	-0.218345	0.733805	0.856616
ENSG00000100307	CBX7	0.00503068	0.110379	0.00681553	0.000232298	0.000232298	0.00681553	UP	0.507615	0.611723	-0.000596748	0.910937	-0.00498283	0.125758	0.128113	0.989885	0.99617
ENSG00000145244	CORIN	-0.000952976	0.126612	-0.00214741	0.000234677	0.000234677	-0.00214741	DOWN	-0.00674177	0.994621	0.00223894	0.101367	0.000331576	0.770055	0.195848	0.247271	0.485857
ENSG00000177150	FAM210A	-0.0097932	0.000235157			0.000235157	-0.0097932	DOWN	-1.48059	0.138716	0.00427336	0.429912	0.00118403	0.73849	-5.10289	0.072332	0.247438
ENSG00000157954	WIPI2	-0.00039491	0.685406	0.00264608	0.000235845	0.000235845	0.00264608	UP	-1.10659	0.26847	0.000579023	0.759634	-0.00268875	0.0350335	-6.00083	0.0145568	0.0953911
ENSG00000137274	BPHL	-0.00671007	0.000239201	-0.00179992	0.0262595	0.000239201	-0.00671007	DOWN	-1.72268	0.0849457	-0.00845706	0.0350885	0.00211418	0.427083	-0.662433	0.555732	0.752851
ENSG00000137337	MDC1	0.00140857	0.388205	0.00246297	0.000239395	0.000239395	0.00246297	UP	-0.875782	0.381148	-0.00785626	0.00480828	-0.001607	0.416315	11.1729	0.00139806	0.0229234
ENSG00000157538	DSCR3	0.0003975	0.808346	-0.00280508	0.00023969	0.00023969	-0.00280508	DOWN	-2.2844	0.0223478	-0.00570711	0.0205822	0.00350959	0.156671	-10.7568	0.00604379	0.0552658
ENSG00000215712	TMEM242	-0.00805499	0.000243421	-0.000432286	0.705643	0.000243421	-0.00805499	DOWN	-1.12202	0.261856	-0.0016894	0.724386	-0.00206663	0.556441	-2.97558	0.0872553	0.277004
ENSG00000176153	GPX2	-0.0021841	0.294148	-0.00379686	0.000246003	0.000246003	-0.00379686	DOWN	-0.239389	0.810804	-0.00121827	0.799424	0.00197165	0.467368	-0.0122854	0.812299	0.897231
ENSG00000166823	MESP1	-0.00638111	0.000246414			0.000246414	-0.00638111	DOWN	-2.14327	0.0320914	0.00112152	0.747065	-0.00766808	8.967e-05	0.142943	0.849375	0.922709
ENSG00000115486	GGCX	-0.00267651	0.0310535	-0.00250321	0.000247459	0.000247459	-0.00250321	DOWN	-2.09208	0.0364314	0.00491248	0.0132517	-0.00224259	0.120786	2.37539	0.116017	0.324508
ENSG00000005812	FBXL3	0.00895367	0.000249601			0.000249601	0.00895367	UP	-0.351195	0.725442	0.000388716	0.939894	-0.00105418	0.725783	-4.53999	0.224348	0.464608
ENSG00000259417	RP11-2E17.1	-0.000573031	0.634132	-0.00317004	0.000249887	0.000249887	-0.00317004	DOWN	-0.96269	0.335703	0.00317042	0.16097	0.000540321	0.70058	1.78644	0.0754177	0.255239
ENSG00000083896	YTHDC1	0.00354696	0.00410109	0.00808958	0.000252595	0.000252595	0.00808958	UP	0.330093	0.74133	-0.00321403	0.26747	-0.00192931	0.281783	4.68462	0.391761	0.626099
ENSG00000184076	UQCR10	-0.00652071	0.000256654	-0.00171861	0.0513531	0.000256654	-0.00652071	DOWN	-1.28923	0.197319	-0.000317527	0.931794	0.0026486	0.221586	-11.0061	0.410912	0.641783
ENSG00000157212	PAXIP1	0.00175609	0.442668	0.0025795	0.000256839	0.000256839	0.0025795	UP	-0.882616	0.377444	-0.00780806	0.0970276	-0.00276505	0.351581	0.261652	0.691782	0.834724
ENSG00000123342	MMP19	-0.000438318	0.704938	-0.0027527	0.000257635	0.000257635	-0.0027527	DOWN	-0.14795	0.882383	0.00159154	0.512139	0.00333251	0.0498587	1.49512	0.0598831	0.221086
ENSG00000130707	ASS1	0.00365775	0.448002	0.0123849	0.000261275	0.000261275	0.0123849	UP	1.77951	0.0751561	-0.0108963	0.300095	-0.00376668	0.479257	3.06947	0.659373	0.814635
ENSG00000230082	PRRT3-AS1	-0.0165694	0.000261555			0.000261555	-0.0165694	DOWN	-1.4094	0.158716	0.0183644	0.0261557	-0.0152451	0.00750246	-1.45758	0.308388	0.551272
ENSG00000205927	OLIG2	-0.000776143	0.413621	-0.00216575	0.00026448	0.00026448	-0.00216575	DOWN	-0.769778	0.441432	0.000677164	0.704704	0.00333891	0.00790447	-0.0393876	0.350479	0.588879
ENSG00000065427	KARS	0.0011071	0.472855	0.00498476	0.000265468	0.000265468	0.00498476	UP	-1.28311	0.199455	-0.00636954	0.0486617	-0.00102802	0.516298	-8.88422	0.414818	0.64565
ENSG00000197165	SULT1A2	-0.00510989	0.114982	-0.00530482	0.000266726	0.000266726	-0.00530482	DOWN	0.320814	0.748352	0.0183018	0.0233361	-0.00712237	0.20533	0.04857	0.395943	0.62762
ENSG00000100941	PNN	0.0032283	0.227195	0.00556795	0.000267569	0.000267569	0.00556795	UP	1.68395	0.0921911	-0.00877891	0.115876	-0.00725423	0.153471	18.371	0.00514674	0.0514816
ENSG00000118557	PMFBP1	-0.00216532	0.198412	-0.00401539	0.000268083	0.000268083	-0.00401539	DOWN	0.22943	0.818534	0.000882298	0.81258	0.000230534	0.929799	0.0782756	0.244163	0.485044
ENSG00000186474	KLK12	-0.000408077	0.71324	-0.00522722	0.000268215	0.000268215	-0.00522722	DOWN	1.1701	0.241959	0.000121389	0.960087	0.002053	0.173953	-0.00449904	0.444489	0.673103
ENSG00000141140	MYO19	-0.00248566	0.0965803	-0.00435678	0.00026836	0.00026836	-0.00435678	DOWN	0.90525	0.365333	0.00354451	0.342708	0.00304779	0.263062	5.01487	0.049051	0.197659
ENSG00000101199	ARFGAP1	0.000562089	0.6626	0.00433471	0.000270268	0.000270268	0.00433471	UP	1.7144	0.0864549	0.000809529	0.820459	-0.000761232	0.73451	10.413	0.0236144	0.128328
ENSG00000124383	MPHOSPH10	0.00123939	0.596149	0.0042658	0.000271315	0.000271315	0.0042658	UP	-0.153912	0.877679	0.000735509	0.872831	-0.0051428	0.127979	-11.02	0.00177182	0.0259231
ENSG00000186594	MIR22HG	-0.00447313	0.257589	0.00901826	0.00027174	0.00027174	0.00901826	UP	1.62137	0.104937	0.0183911	0.0323524	-0.00498232	0.368426	2.84524	0.659324	0.814635
ENSG00000123562	MORF4L2	0.00140929	0.338708	0.00417049	0.000272823	0.000272823	0.00417049	UP	0.842328	0.399604	0.00397926	0.226697	-0.00568215	0.00220499	-18.5267	0.099884	0.296071
ENSG00000158526	TSR2	0.000498848	0.777753	0.00262329	0.000278299	0.000278299	0.00262329	UP	0.854905	0.392604	0.00101121	0.71522	-0.00281984	0.170983	-0.629558	0.221522	0.464608
ENSG00000145431	PDGFC	0.0110143	0.00112855	0.0101657	0.000280072	0.000280072	0.0101657	UP	1.48352	0.137937	-0.00279618	0.645995	-0.00221688	0.55296	3.07527	0.0206344	0.118929
ENSG00000141985	SH3GL1	-0.00353228	0.288709	-0.004217	0.000284875	0.000284875	-0.004217	DOWN	-0.0603832	0.95185	0.0041803	0.539797	-0.00125921	0.786351	1.04566	0.694941	0.835511
ENSG00000164104	HMGB2	0.00796638	0.0231655	0.00906888	0.000290814	0.000290814	0.00906888	UP	-1.80422	0.0711967	-0.00647534	0.35119	-0.00377563	0.405221	-7.22714	0.315358	0.559525
ENSG00000174917	C19orf70	-0.0113567	0.000295147			0.000295147	-0.0113567	DOWN	-0.191032	0.8485	-0.0101347	0.131211	0.00210413	0.555611	-1.19548	0.778942	0.879779
ENSG00000154265	ABCA5	0.0052791	0.0845404	0.00726201	0.00029658	0.00029658	0.00726201	UP	2.4823	0.0130538	-0.0134907	0.0396615	-0.0055788	0.245868	39.9717	0.093673	0.286441
ENSG00000149131	SERPING1	0.0071814	0.0169337	0.00873154	0.000299782	0.000299782	0.00873154	UP	-0.0398089	0.968246	-0.00505426	0.373709	0.000603336	0.877754	48.068	0.0143377	0.0953509
ENSG00000145741	BTF3	0.00353984	0.0248335	0.00486244	0.000301589	0.000301589	0.00486244	UP	0.136412	0.891496	0.00224415	0.472247	0.000594323	0.76483	-19.4077	0.241799	0.482077
ENSG00000114021	NIT2	-0.00771049	0.000302571	0.000169338	0.913745	0.000302571	-0.00771049	DOWN	-0.362401	0.717052	0.00481906	0.257945	-0.00326706	0.35695	-1.24	0.633763	0.803612
ENSG00000156265	C21orf7	0.0192292	0.00359422	0.00970544	0.000305184	0.000305184	0.00970544	UP	0.540494	0.588856	-0.00628889	0.565088	-0.0117869	0.101765	9.02643	0.0582621	0.220534
ENSG00000100139	MICALL1	-0.00273109	0.134045	-0.00222606	0.000306205	0.000306205	-0.00222606	DOWN	1.25526	0.209384	-0.00103489	0.733472	-0.000354479	0.874284	-6.07919	0.00440156	0.0470324
ENSG00000131174	COX7B	-0.00372665	0.360882	-0.0055983	0.000307631	0.000307631	-0.0055983	DOWN	-1.22564	0.220336	0.000626667	0.913714	-0.00138499	0.703516	-29.2518	0.0999225	0.296071
ENSG00000099822	HCN2	-0.00143208	0.254666	-0.00225722	0.000307853	0.000307853	-0.00225722	DOWN	-1.24417	0.213437	-0.00140028	0.690286	-9.31601e-05	0.961108	0.0297271	0.539544	0.740413
ENSG00000167434	CA4	-0.00771562	0.000653263	-0.00374515	0.000308621	0.000308621	-0.00374515	DOWN	-0.636459	0.524478	-0.00462307	0.279244	0.00607799	0.0352216	-2.37057	0.000776873	0.0180197
ENSG00000198855	FICD	-0.00153171	0.288814	-0.00296612	0.000308968	0.000308968	-0.00296612	DOWN	0.279667	0.779733	0.000406195	0.896226	0.000795928	0.710983	-1.54953	0.00119481	0.0222797
ENSG00000110074	FOXRED1	-0.00815768	0.000309541			0.000309541	-0.00815768	DOWN	-0.34158	0.732667	-0.00484977	0.258411	-0.000628079	0.798591	1.03888	0.613734	0.791932
ENSG00000242771	TRBV5-2	0.00113803	0.493728	-0.00409978	0.000312576	0.000312576	-0.00409978	DOWN	1.20231	0.229243	0.00342409	0.344331	0.000608867	0.831576	-0.0006174	0.632542	0.803612
ENSG00000110077	MS4A6A	0.010319	0.000313849	0.0010224	0.642918	0.000313849	0.010319	UP	1.84714	0.0647263	0.00271003	0.52679	0.00514193	0.0747192	1.3398	0.102005	0.299404
ENSG00000227262	HCG4P6	0.000378541	0.900918	-0.00635757	0.00031486	0.00031486	-0.00635757	DOWN	-0.223543	0.823113	0.000934154	0.907473	-0.00382466	0.462348	NA	NA	NA
ENSG00000160710	ADAR	0.00310494	0.126788	0.00542645	0.000315395	0.000315395	0.00542645	UP	-0.965925	0.334082	-0.00545357	0.122173	-0.00228876	0.31552	4.52563	0.177572	0.406917
ENSG00000163297	ANTXR2	0.00435296	0.000315795			0.000315795	0.00435296	UP	1.00453	0.315123	-0.000165393	0.935045	0.00188118	0.0928994	7.38868	0.038753	0.171414
ENSG00000013288	MAN2B2	0.00710777	0.000318338	-0.00157972	0.0993854	0.000318338	0.00710777	UP	-0.409706	0.682022	0.00278894	0.572239	0.00463222	0.386363	1.60825	0.147127	0.372121
ENSG00000096088	PGC	0.000172352	0.876632	-0.00351878	0.000321904	0.000321904	-0.00351878	DOWN	0.081442	0.93509	-0.000573675	0.836833	-6.80636e-05	0.978649	-0.126102	0.908432	0.957576
ENSG00000136205	TNS3	-0.000102343	0.978275	0.00945411	0.000325512	0.000325512	0.00945411	UP	-0.831189	0.405867	-0.0159508	0.0436812	0.000169961	0.977352	-0.247984	0.974814	0.986222
ENSG00000101445	PPP1R16B	-0.00601162	0.000325578	-0.00105899	0.0543578	0.000325578	-0.00601162	DOWN	-0.24415	0.807114	0.000186649	0.958506	0.00179475	0.361461	-0.285308	0.648272	0.809707
ENSG00000135974	C2orf49	0.00113444	0.538267	-0.00253304	0.000327527	0.000327527	-0.00253304	DOWN	-0.868696	0.385014	-0.0011885	0.747788	-0.00153394	0.572602	-0.0248838	0.981689	0.989302
ENSG00000101605	MYOM1	0.00712666	0.011272	0.00541978	0.000328531	0.000328531	0.00541978	UP	0.730522	0.465071	-0.00757101	0.0454934	-0.00345873	0.247785	-32.688	0.858169	0.92684
ENSG00000132507	EIF5A	-0.00221268	0.442019	-0.00587525	0.000330273	0.000330273	-0.00587525	DOWN	0.140363	0.888374	0.00470627	0.405463	0.00668063	0.0101201	-26.3723	0.252898	0.48983
ENSG00000133110	POSTN	0.00121203	0.511095	-0.00186683	0.000330681	0.000330681	-0.00186683	DOWN	0.0268341	0.978592	-0.00182934	0.598123	0.00154079	0.248702	12.991	0.0184503	0.111052
ENSG00000141699	FAM134C	-0.000785722	0.814884	0.00530579	0.000334232	0.000334232	0.00530579	UP	0.77092	0.440754	0.00747061	0.27682	-0.0119151	0.0356696	-3.99102	0.142455	0.363578
ENSG00000263753	LINC00667	-0.00215521	0.188291	-0.003656	0.000335201	0.000335201	-0.003656	DOWN	-0.0446434	0.964392	0.00168767	0.596463	0.0011783	0.594668	-2.60026	0.231113	0.47165
ENSG00000051108	HERPUD1	0.00344021	0.146736	0.00538374	0.000336234	0.000336234	0.00538374	UP	-0.196803	0.843982	0.00357093	0.414872	-0.00413699	0.183919	-13.1587	0.223304	0.464608
ENSG00000198176	TFDP1	-0.000972029	0.682734	-0.00518521	0.000338374	0.000338374	-0.00518521	DOWN	0.450459	0.65238	0.00114811	0.78633	0.000750008	0.841293	-3.39398	0.375162	0.614995
ENSG00000159593	NAE1	0.00441164	0.0690752	0.00669232	0.000338969	0.000338969	0.00669232	UP	-0.373482	0.70879	-0.00181131	0.740668	0.000159195	0.961914	-3.92237	0.0398969	0.173124
ENSG00000154309	DISP1	-0.00781855	0.000340035			0.000340035	-0.00781855	DOWN	-0.0489627	0.960949	0.00835363	0.0398727	-0.00824107	0.00442802	0.491989	0.49222	0.703912
ENSG00000137804	NUSAP1	0.00348559	0.223431	0.00414135	0.000341619	0.000341619	0.00414135	UP	0.0913548	0.927211	-0.0120088	0.0396897	-0.0107479	0.0217874	3.03232	0.00376011	0.0436081
ENSG00000101337	TM9SF4	-0.000224426	0.90236	-0.00301357	0.000344216	0.000344216	-0.00301357	DOWN	-0.488019	0.625536	-0.00395942	0.306002	0.00263698	0.13655	1.7652	0.457097	0.684263
ENSG00000132383	RPA1	0.00271323	0.307399	0.00645261	0.000344261	0.000344261	0.00645261	UP	0.893378	0.371655	-0.00560541	0.312784	-0.00447044	0.20709	-3.77655	0.589583	0.776583
ENSG00000205268	PDE7A	0.00860779	0.00034441			0.00034441	0.00860779	UP	0.629307	0.529148	0.000436284	0.925811	-0.00339669	0.384635	3.75529	0.501414	0.710658
ENSG00000170873	MTSS1	0.00139185	0.326845	0.00255045	0.000346685	0.000346685	0.00255045	UP	0.779528	0.435669	-0.000641219	0.782964	0.000275141	0.879161	9.83631	0.000678562	0.0162826
ENSG00000093144	ECHDC1	-0.00473008	0.0419661	-0.00544103	0.000346698	0.000346698	-0.00544103	DOWN	-0.0890586	0.929035	0.000713024	0.884727	0.00497244	0.236245	-7.36855	0.00313958	0.0387759
ENSG00000256269	HMBS	-0.00954689	0.000348567	-0.00268409	0.00249073	0.000348567	-0.00954689	DOWN	-0.542807	0.587263	0.00159982	0.756221	-0.00120487	0.747704	-4.97311	0.0308422	0.148136
ENSG00000065882	TBC1D1	-0.0033538	0.319738	-0.00686203	0.00035547	0.00035547	-0.00686203	DOWN	1.36774	0.171393	0.0125533	0.0277228	-0.00171596	0.629709	-51.2832	0.00964068	0.0764024
ENSG00000180357	ZNF609	-0.00163593	0.0759681	-0.00226461	0.000361354	0.000361354	-0.00226461	DOWN	-0.0190159	0.984828	7.11809e-05	0.972555	-0.000321274	0.795651	-2.66328	0.244307	0.485044
ENSG00000102743	SLC25A15	-0.00507656	0.00036327	-0.00317436	0.0156844	0.00036327	-0.00507656	DOWN	0.0923341	0.926433	-0.00162292	0.625302	0.0012666	0.524587	-1.45456	0.000167156	0.0058876
ENSG00000071189	SNX13	0.000253352	0.864073	-0.00193293	0.000363608	0.000363608	-0.00193293	DOWN	0.287127	0.774015	0.000957127	0.765092	0.000519847	0.845432	-8.26828	0.0407581	0.174355
ENSG00000182985	CADM1	-0.00310873	0.247843	-0.00277958	0.000368879	0.000368879	-0.00277958	DOWN	-2.12953	0.0332103	-0.00896528	0.0214886	0.00456017	0.0152835	-3.40936	0.420577	0.652478
ENSG00000076003	MCM6	7.63813e-05	0.927123	0.00354807	0.00036984	0.00036984	0.00354807	UP	-0.564734	0.572255	0.000282067	0.876405	-0.00229348	0.113815	-0.579539	0.661302	0.814635
ENSG00000104903	LYL1	-0.00275093	0.0933716	-0.00338727	0.00037051	0.00037051	-0.00338727	DOWN	-1.42863	0.153109	-0.00320397	0.4248	-0.000128043	0.958537	0.149367	0.435341	0.66561
ENSG00000124788	ATXN1	-0.000600158	0.829704	0.00641167	0.000371564	0.000371564	0.00641167	UP	0.603245	0.546346	0.00412688	0.494063	-0.0086574	0.0136374	-0.403966	0.960655	0.980444
ENSG00000164951	PDP1	-0.00581142	0.316622	-0.0113774	0.000374637	0.000374637	-0.0113774	DOWN	-0.633121	0.526655	0.000511467	0.945266	0.0120851	0.0109417	-6.60543	0.351225	0.588922
ENSG00000032742	IFT88	-0.00146395	0.58349	-0.00453337	0.000376757	0.000376757	-0.00453337	DOWN	-0.382852	0.701829	-0.0151127	0.00840518	-0.00554237	0.197503	0.627923	0.661168	0.814635
ENSG00000011465	DCN	0.00619421	0.0332897	0.00650629	0.000377636	0.000377636	0.00650629	UP	2.03951	0.0413989	0.00347476	0.513083	0.00303935	0.378286	137.784	0.0121777	0.0857851
ENSG00000182048	TRPC2	0.000673602	0.563196	-0.00584555	0.000377911	0.000377911	-0.00584555	DOWN	-0.327373	0.743386	-0.00100213	0.732006	0.00168361	0.533656	0.313473	0.0804918	0.264871
ENSG00000107185	RGP1	0.00177147	0.388751	0.0030233	0.000378025	0.000378025	0.0030233	UP	1.20147	0.229569	0.000652302	0.8678	0.000160057	0.937511	-1.83105	0.0231813	0.12743
ENSG00000119681	LTBP2	0.0108836	0.000378711	0.0026099	0.0991752	0.000378711	0.0108836	UP	1.4577	0.144924	0.000873217	0.882237	-0.0053429	0.134075	27.0826	0.000139079	0.00549477
ENSG00000087085	ACHE	-0.00813593	0.107495	-0.00852914	0.000378791	0.000378791	-0.00852914	DOWN	-1.0196	0.307919	0.00247135	0.813054	0.00340693	0.492129	1.59862	0.909244	0.957576
ENSG00000132376	INPP5K	0.000159453	0.911798	-0.00218073	0.000381285	0.000381285	-0.00218073	DOWN	-0.0781014	0.937747	-0.00200221	0.416489	0.00105898	0.490695	-10.0825	0.0310844	0.148549
ENSG00000106302	HYAL4	0.000261208	0.950908	0.00431243	0.000381463	0.000381463	0.00431243	UP	1.05293	0.292372	0.0133329	0.115327	0.00699535	0.334446	0.708282	0.385142	0.622908
ENSG00000164068	RNF123	-0.00196847	0.575138	-0.00612991	0.000382778	0.000382778	-0.00612991	DOWN	0.251082	0.80175	0.00240073	0.714882	-0.000686955	0.76083	9.62033	0.557994	0.75484
ENSG00000213079	SCAF8	0.0028242	0.326116	0.00452439	0.000385729	0.000385729	0.00452439	UP	0.793059	0.427744	0.000674791	0.914989	-0.0070428	0.211605	1.82249	0.291906	0.529776
ENSG00000205138	SDHAF1	-0.00502643	0.000386916	-0.00157579	0.00427953	0.000386916	-0.00502643	DOWN	-0.601297	0.547642	-0.000918525	0.704842	-0.000210662	0.906118	-1.53441	0.0175132	0.107515
ENSG00000133800	LYVE1	0.0199759	0.000387246	0.00147504	0.345783	0.000387246	0.0199759	UP	2.01455	0.0439517	-0.00780769	0.396924	0.00932821	0.0771804	2.22788	0.465277	0.687325
ENSG00000114378	HYAL1	-0.00782071	0.00426781	-0.00475045	0.000387287	0.000387287	-0.00475045	DOWN	-1.56377	0.117872	-0.00317346	0.630906	0.0070699	0.132793	-3.0781	0.120659	0.3326
ENSG00000153234	NR4A2	0.0110923	0.00038769	0.00121341	0.268173	0.00038769	0.0110923	UP	0.234951	0.814247	0.00655742	0.276887	0.00352157	0.742493	1.45795	0.680878	0.825911
ENSG00000066382	MPPED2	0.00648839	0.0419549	0.0027125	0.000388894	0.000388894	0.0027125	UP	-1.37661	0.168632	-0.00668485	0.312953	-0.00263072	0.498591	0.458778	0.547786	0.746339
ENSG00000100319	ZMAT5	-0.0039881	0.0821312	-0.00347555	0.000394018	0.000394018	-0.00347555	DOWN	-1.13303	0.257203	0.00653952	0.209849	-0.00311378	0.315015	-1.55622	0.030748	0.148136
ENSG00000118492	ADGB	0.00161598	0.279998	0.00199892	0.000396459	0.000396459	0.00199892	UP	-0.235745	0.81363	0.00198947	0.496629	-0.0005706	0.696468	0.00215268	0.806577	0.897231
ENSG00000079557	AFM	-0.0075665	0.000399556	0.000558542	0.387024	0.000399556	-0.0075665	DOWN	0.350861	0.725693	0.00146449	0.791964	-0.00148188	0.62503	0.00711379	0.368754	0.607773
ENSG00000088812	ATRN	-0.000956786	0.448237	-0.00242268	0.00040123	0.00040123	-0.00242268	DOWN	1.19221	0.233177	-0.00114088	0.632346	-0.000225285	0.881631	0.143446	0.945271	0.972872
ENSG00000106605	BLVRA	0.000391292	0.825033	0.00383915	0.000403632	0.000403632	0.00383915	UP	-0.453413	0.650251	0.00927377	0.0129044	-0.00328957	0.195698	-0.0698429	0.963786	0.980444
ENSG00000160551	TAOK1	0.000581592	0.720506	0.00677982	0.000404021	0.000404021	0.00677982	UP	0.722954	0.469708	-0.00237215	0.445031	-0.00231351	0.280624	-7.12445	0.163573	0.387924
ENSG00000116918	TSNAX	0.00807945	0.00864836	0.00697816	0.000404266	0.000404266	0.00697816	UP	0.958693	0.337714	0.00241204	0.690841	-0.0104348	0.0152732	-11.5778	0.0703174	0.242289
ENSG00000134697	GNL2	0.0036579	0.281598	0.00405261	0.000405549	0.000405549	0.00405261	UP	0.484193	0.628249	-0.00507058	0.376	-0.00485531	0.19512	-4.65814	0.460178	0.685816
ENSG00000106436	MYL10	-0.00241236	0.261317	-0.00397214	0.000407806	0.000407806	-0.00397214	DOWN	-1.53643	0.124432	-0.0061155	0.162728	0.00304511	0.322682	0.163967	0.737417	0.857315
ENSG00000229391	HLA-DRB6	0.00777183	0.000412264	-0.00187915	0.175944	0.000412264	0.00777183	UP	0.414928	0.678195	0.00928524	0.16707	0.000105162	0.987718	0.279067	0.262217	0.50074
ENSG00000172273	HINFP	6.86247e-05	0.966519	0.00265447	0.000413809	0.000413809	0.00265447	UP	-1.10123	0.270796	0.00239412	0.335275	-0.0054269	0.0069669	-0.49756	0.570522	0.764397
ENSG00000115053	NCL	0.000761196	0.473666	0.00493407	0.00041383	0.00041383	0.00493407	UP	0.511404	0.609068	0.00195016	0.408684	-0.000954876	0.475035	-48.2519	0.269489	0.511545
ENSG00000110448	CD5	-0.00132642	0.315381	-0.0029187	0.000414466	0.000414466	-0.0029187	DOWN	-1.39537	0.162903	-0.000822675	0.777253	0.000969758	0.558106	0.0861801	0.0820892	0.269196
ENSG00000150401	DCUN1D2	0.00281455	0.124889	0.00595583	0.000415063	0.000415063	0.00595583	UP	-1.14935	0.25041	-0.00319665	0.42325	0.000191448	0.941852	-7.9146	0.167468	0.392271
ENSG00000117115	PADI2	-0.00247334	0.305253	0.00678445	0.000416073	0.000416073	0.00678445	UP	1.14397	0.252638	0.0107096	0.0156929	-0.00448149	0.0762291	137.694	0.213797	0.45778
ENSG00000116251	RPL22	0.00503108	0.00689824	0.00530734	0.00041621	0.00041621	0.00530734	UP	0.710128	0.477625	-0.00651438	0.0748861	-0.00107187	0.699769	2.61673	0.804135	0.897231
ENSG00000107249	GLIS3	0.00375558	0.000418311			0.000418311	0.00375558	UP	1.00162	0.316529	0.000317103	0.844632	0.0017968	0.077677	1.56907	0.259583	0.49671
ENSG00000155324	GRAMD3	0.0114882	0.000420091	0.000168106	0.850306	0.000420091	0.0114882	UP	-0.101878	0.918853	-0.0049239	0.487566	0.0021184	0.596847	2.32059	0.00623277	0.0559185
ENSG00000100603	SNW1	0.00244499	0.174888	0.00397009	0.000420398	0.000420398	0.00397009	UP	-0.602685	0.546718	-0.00222855	0.54156	-0.00416262	0.0439502	-8.87501	0.0210156	0.118963
ENSG00000165312	OTUD1	0.0259278	0.000426384			0.000426384	0.0259278	UP	0.953349	0.340413	0.00625031	0.667066	-0.0175151	0.0630336	47.5642	0.240987	0.481468
ENSG00000101916	TLR8	0.00404312	0.000429565	-0.000362821	0.706573	0.000429565	0.00404312	UP	2.67539	0.00746431	0.00313907	0.298846	0.0005556	0.730288	-0.0373961	0.633666	0.803612
ENSG00000197479	PCDHB11	-0.00681815	0.0674378	-0.00738796	0.000432685	0.000432685	-0.00738796	DOWN	-1.61175	0.107016	-0.00952714	0.335544	0.0017457	0.747593	0.242007	0.00703121	0.0602403
ENSG00000184343	SRPK3	0.00497644	0.227787	0.00503578	0.000433959	0.000433959	0.00503578	UP	0.933288	0.350671	0.00558296	0.439756	-0.0090938	0.0233034	34.4618	0.0305101	0.148136
ENSG00000163812	ZDHHC3	-0.000264642	0.859626	-0.00272523	0.000436346	0.000436346	-0.00272523	DOWN	0.572689	0.566856	0.00228979	0.382853	-0.000418753	0.847545	-3.06534	0.458621	0.684692
ENSG00000169180	XPO6	0.0011781	0.425056	0.00286862	0.000443915	0.000443915	0.00286862	UP	0.998092	0.318235	-0.00365213	0.17843	-0.00166971	0.409643	2.68515	0.4887	0.702169
ENSG00000108671	PSMD11	0.0025122	0.289864	0.00390703	0.000444405	0.000444405	0.00390703	UP	0.330632	0.740922	-0.00160341	0.708622	-0.00488	0.0707275	-64.9227	0.000587476	0.0155192
ENSG00000110011	DNAJC4	-0.00786662	0.00044596	-0.0023298	0.0343936	0.00044596	-0.00786662	DOWN	-0.766893	0.443145	-0.00756304	0.102225	0.0019871	0.356571	1.51403	0.406524	0.637961
ENSG00000126945	HNRNPH2	0.00540303	0.010975	0.0069533	0.000446838	0.000446838	0.0069533	UP	1.67356	0.0942181	-0.000971147	0.848431	-0.00889943	0.0107179	0	NA	NA
ENSG00000169860	P2RY1	-0.00269089	0.113875	-0.0020436	0.000447794	0.000447794	-0.0020436	DOWN	0.321223	0.748041	0.00286925	0.494091	-0.000382113	0.86353	-0.0438499	0.94046	0.971837
ENSG00000185518	SV2B	-0.00262994	0.00654361	-0.00364996	0.000447879	0.000447879	-0.00364996	DOWN	-0.506393	0.612581	0.00093342	0.650787	0.00273282	0.085715	0.72124	0.0871967	0.277004
ENSG00000138399	FASTKD1	-0.0110301	0.00101848	-0.00946907	0.000449881	0.000449881	-0.00946907	DOWN	-1.36869	0.171097	-0.00884672	0.249765	0.00735303	0.156995	-3.59332	0.19696	0.436617
ENSG00000165195	PIGA	0.00663594	0.00045057	0.000382415	0.448248	0.00045057	0.00663594	UP	-1.27379	0.202738	-0.00547525	0.11889	0.00291034	0.205923	-0.294963	0.742329	0.861972
ENSG00000196616	ADH1B	0.0166106	0.00189339	0.00812107	0.000451509	0.000451509	0.00812107	UP	-0.0333351	0.973407	-0.0139336	0.19407	0.0113321	0.0657452	39.3848	0.026545	0.140386
ENSG00000077044	DGKD	0.00204717	0.477022	0.00428955	0.000455688	0.000455688	0.00428955	UP	0.810264	0.417788	-0.00651115	0.157871	-0.0115311	0.000837938	-28.6871	0.716284	0.846194
ENSG00000136869	TLR4	0.00527519	0.000457516	0.00121048	0.195355	0.000457516	0.00527519	UP	0.854233	0.392976	0.00254827	0.223112	0.00384083	0.00471386	1.91057	0.0912803	0.281843
ENSG00000187678	SPRY4	9.9848e-05	0.958734	-0.003253	0.000459484	0.000459484	-0.003253	DOWN	0.798181	0.424765	0.00328884	0.381673	0.00278578	0.317794	4.01167	0.107948	0.309214
ENSG00000115896	PLCL1	-0.00273459	0.521115	-0.00669345	0.000462177	0.000462177	-0.00669345	DOWN	0.961162	0.336471	0.0136744	0.0770365	-0.00587247	0.237249	-2.40805	0.666969	0.818435
ENSG00000108654	DDX5	0.00244488	0.184662	0.00782579	0.000464637	0.000464637	0.00782579	UP	2.92768	0.00341499	-0.00621922	0.153722	-0.00175442	0.547495	48.2908	0.132406	0.351727
ENSG00000134571	MYBPC3	-0.000233528	0.891973	-0.0032081	0.000466905	0.000466905	-0.0032081	DOWN	-0.635565	0.52506	0.00137264	0.765807	0.00219323	0.308548	-0.635178	0.37158	0.610838
ENSG00000113269	RNF130	-0.00380012	0.0025261	-0.00535734	0.000467362	0.000467362	-0.00535734	DOWN	1.22879	0.219151	0.0022401	0.402064	0.00306568	0.0240118	-10.7287	0.0015525	0.024213
ENSG00000087365	SF3B2	0.00176661	0.265517	0.00325489	0.000468343	0.000468343	0.00325489	UP	0.55097	0.581654	-0.00368402	0.0898779	-0.00178619	0.265772	-14.2867	0.118814	0.330386
ENSG00000140105	WARS	-0.0020289	0.415385	0.00502955	0.000468996	0.000468996	0.00502955	UP	0.152599	0.878714	-0.00431961	0.34186	-0.00238953	0.496221	-10.2844	0.0774362	0.25945
ENSG00000159713	TPPP3	0.00833436	0.195094	0.00925202	0.000470515	0.000470515	0.00925202	UP	1.62977	0.103149	-0.00653818	0.587438	-0.0209183	0.0109124	11.143	0.0873829	0.277004
ENSG00000184436	THAP7	0.00176273	0.446416	0.00475581	0.000472013	0.000472013	0.00475581	UP	-0.990216	0.322069	-0.00480543	0.344416	-0.0041812	0.129719	-0.430483	0.763552	0.871714
ENSG00000114388	NPRL2	-0.00250196	0.0425725	0.00267748	0.000473017	0.000473017	0.00267748	UP	-1.43524	0.15122	-0.00668401	0.00423935	-0.00378382	0.0679783	1.18581	0.281585	0.517772
ENSG00000149187	CELF1	0.00162067	0.192599	0.00242361	0.000473064	0.000473064	0.00242361	UP	1.1552	0.24801	0.00264903	0.253303	-0.00319437	0.0060777	-14.9404	0.109398	0.31093
ENSG00000081177	EXD2	-0.00249414	0.0643486	-0.00375898	0.000473145	0.000473145	-0.00375898	DOWN	-0.895419	0.370563	-7.5537e-05	0.981578	0.00250344	0.237095	-3.10175	0.0267356	0.140386
ENSG00000144118	RALB	-0.00185716	0.321539	-0.00256256	0.000475808	0.000475808	-0.00256256	DOWN	-1.67501	0.0939317	-0.000344133	0.914639	0.00711813	0.00477168	-6.69503	0.027642	0.141528
ENSG00000163714	U2SURP	0.00387978	0.119261	0.00329958	0.000480426	0.000480426	0.00329958	UP	0.360293	0.718628	-0.00995588	0.0861217	-0.00399238	0.348414	2.64491	0.635054	0.804176
ENSG00000090061	CCNK	0.00238733	0.140782	-0.00273711	0.000482262	0.000482262	-0.00273711	DOWN	-1.47164	0.141118	0.0032212	0.292066	-0.00299607	0.152271	-4.17526	0.0377157	0.169989
ENSG00000168056	LTBP3	-0.000921194	0.78314	0.00712532	0.0004864	0.0004864	0.00712532	UP	0.883064	0.377202	0.0022974	0.699761	-0.0073869	0.106153	11.0347	0.168487	0.393395
ENSG00000101850	GPR143	-0.000750399	0.645142	0.00421921	0.000486874	0.000486874	0.00421921	UP	-1.681	0.0927629	-3.77714e-05	0.991881	-0.00032664	0.899452	0.0159949	0.143079	0.363819
ENSG00000130764	LRRC47	0.00213889	0.44584	0.00642518	0.000487224	0.000487224	0.00642518	UP	0.173031	0.862627	0.000297958	0.953226	-0.00743339	0.00325969	-3.7334	0.6095	0.79077
ENSG00000212864	RNF208	-0.00265238	0.218819	-0.00347605	0.000490515	0.000490515	-0.00347605	DOWN	0.0383768	0.969387	0.0041826	0.357073	0.00245254	0.366136	0.124227	0.855414	0.92684
ENSG00000149532	CPSF7	0.00160145	0.435595	0.00366949	0.000491068	0.000491068	0.00366949	UP	1.63156	0.102772	-0.00853955	0.0179152	-0.00788829	0.000404669	34.9344	4.74715e-06	0.000564317
ENSG00000168994	PXDC1	0.00834097	0.000500831	0.0011472	0.579781	0.000500831	0.00834097	UP	-0.238566	0.811442	-0.00256534	0.583875	-0.00309718	0.29683	7.39013	0.0086722	0.0710971
ENSG00000139352	ASCL1	-0.00137808	0.0829008	-0.00170609	0.000505222	0.000505222	-0.00170609	DOWN	-0.251715	0.801262	0.00284322	0.0917766	0.000639366	0.619564	0.0232343	0.509421	0.71349
ENSG00000149658	YTHDF1	0.00228629	0.300134	0.00378871	0.000507851	0.000507851	0.00378871	UP	-0.91296	0.361263	-0.0027759	0.49729	-0.00532483	0.0284097	-6.94409	0.296716	0.536457
ENSG00000179222	MAGED1	-0.00229582	0.366735	0.00616663	0.000509477	0.000509477	0.00616663	UP	-0.729739	0.46555	-0.00660112	0.13769	-0.00384964	0.168054	23.7334	0.00053896	0.015075
ENSG00000099250	NRP1	-0.00190433	0.374751	-0.00238543	0.00051051	0.00051051	-0.00238543	DOWN	0.0230261	0.981629	-0.00296179	0.495516	0.0101449	0.00481965	-4.01138	0.63664	0.804581
ENSG00000181965	NEUROG1	-0.0021887	0.360819	-0.00359058	0.000511548	0.000511548	-0.00359058	DOWN	0.47831	0.63243	-0.00540224	0.401657	0.00628753	0.0815204	0.0012661	0.246805	0.485857
ENSG00000154277	UCHL1	-0.0152064	0.000515877	-0.00152877	0.370637	0.000515877	-0.0152064	DOWN	0.671041	0.502194	0.0182948	0.0316447	-0.00654432	0.111348	-6.23524	0.140032	0.361277
ENSG00000169131	ZNF354A	-0.00737692	0.000888761	0.00298126	0.000516837	0.000516837	0.00298126	UP	-0.392541	0.694659	-0.00500441	0.244815	0.00220054	0.415676	-1.03382	0.277782	0.517772
ENSG00000100568	VTI1B	-0.00354021	0.0514049	-0.00681794	0.000519397	0.000519397	-0.00681794	DOWN	-0.770929	0.440749	0.00471737	0.213361	0.00371728	0.287654	-4.15726	0.0039549	0.0442484
ENSG00000087470	DNM1L	-0.00629014	0.00196341	-0.0061569	0.00051998	0.00051998	-0.0061569	DOWN	-0.0485214	0.961301	-9.28152e-05	0.983768	0.00603622	0.046703	-0.951005	0.859593	0.92684
ENSG00000204348	DOM3Z	-0.000991663	0.40517	-0.00196969	0.000521864	0.000521864	-0.00196969	DOWN	-2.18265	0.0290614	-0.00372302	0.143422	0.00248263	0.0318696	0.42604	0.259172	0.49671
ENSG00000173156	RHOD	0.00251781	0.227864	-0.00303511	0.000521867	0.000521867	-0.00303511	DOWN	-0.555456	0.578583	-0.00599606	0.106375	0.000196626	0.914486	-9.94168	3.10915e-05	0.0019712
ENSG00000258655	ARHGAP5-AS1	-0.0045293	0.000523988			0.000523988	-0.0045293	DOWN	-1.71347	0.0866258	-0.00469139	0.115619	0.00121605	0.616175	-0.596	0.00382725	0.043852
ENSG00000165219	GAPVD1	0.00150863	0.319924	0.00196496	0.00052468	0.00052468	0.00196496	UP	1.26128	0.207207	-0.000757336	0.803226	-0.00447603	0.0236561	-2.9249	0.501449	0.710658
ENSG00000185880	TRIM69	-0.00703351	0.000524962			0.000524962	-0.00703351	DOWN	-0.860691	0.389408	-0.000609656	0.88036	0.00391738	0.198511	-7.22435	0.0777291	0.25945
ENSG00000099960	SLC7A4	-0.000727628	0.528879	-0.00278091	0.00052565	0.00052565	-0.00278091	DOWN	0.747211	0.454936	0.00384802	0.122486	0.00239357	0.14579	0.133	0.499939	0.710658
ENSG00000160299	PCNT	0.0062383	0.0174573	0.00581558	0.000527403	0.000527403	0.00581558	UP	0.823257	0.410362	-0.00378487	0.354821	-6.61856e-05	0.978157	147.065	0.237729	0.47962
ENSG00000173889	PHC3	0.00236603	0.000531859	0.000127449	0.814695	0.000531859	0.00236603	UP	-1.27391	0.202697	-0.000509144	0.742294	0.000265674	0.786814	3.04239	0.0470761	0.192971
ENSG00000116717	GADD45A	0.00118716	0.854804	0.0112509	0.000541135	0.000541135	0.0112509	UP	3.86209	0.000112422	-0.0110241	0.221557	-5.31187e-05	0.993385	-58.6043	0.188974	0.423077
ENSG00000132965	ALOX5AP	0.010384	0.000541626	0.000269885	0.838287	0.000541626	0.010384	UP	2.57667	0.00997585	0.000168271	0.971724	0.0036384	0.173918	0.21162	0.479828	0.69838
ENSG00000135617	PRADC1	-0.00873305	0.000542636			0.000542636	-0.00873305	DOWN	0.12323	0.901925	-0.00107785	0.838933	0.000460532	0.890028	-9.76483	0.0207681	0.118963
ENSG00000138074	SLC5A6	-0.00425923	0.0492498	-0.0028402	0.00054303	0.00054303	-0.0028402	DOWN	1.23445	0.217037	-0.000308466	0.941555	-0.00101254	0.62133	3.26128	0.405327	0.637961
ENSG00000027001	MIPEP	-0.00557296	0.00726337	-0.00283027	0.000544936	0.000544936	-0.00283027	DOWN	-2.77657	0.0054935	-0.00249609	0.521507	0.00354584	0.274846	-4.48614	0.00132459	0.0224944
ENSG00000183248	AC010336.1	0.000628999	0.68961	-0.00340076	0.000546851	0.000546851	-0.00340076	DOWN	-0.374822	0.707793	-0.00328985	0.362293	-0.00232622	0.31983	-0.0116214	0.494587	0.706235
ENSG00000023572	GLRX2	-0.0075965	0.00872195	-0.00565042	0.000548412	0.000548412	-0.00565042	DOWN	-0.375927	0.706971	0.00387197	0.491717	-0.00241265	0.712187	-4.13561	0.000100672	0.00455899
ENSG00000112149	CD83	-0.000817274	0.597755	-0.00492803	0.000548991	0.000548991	-0.00492803	DOWN	0.826311	0.408628	-0.00215814	0.586619	-0.00109337	0.650091	0.394647	0.126135	0.34175
ENSG00000092068	SLC7A8	0.00365452	0.0873604	-0.00233576	0.000549652	0.000549652	-0.00233576	DOWN	1.12971	0.258599	-0.000662021	0.815379	0.00237322	0.254611	4.75856	0.878097	0.942518
ENSG00000116704	SLC35D1	-0.000672653	0.691251	0.00216174	0.000552894	0.000552894	0.00216174	UP	0.474343	0.635256	-0.000128798	0.971558	-0.00429884	0.0370972	7.25183	0.0108947	0.0822289
ENSG00000178585	CTNNBIP1	-0.00850985	0.00289738	-0.0029913	0.000554833	0.000554833	-0.0029913	DOWN	-0.774087	0.438879	0.00473359	0.369637	0.00454312	0.0976424	-2.42346	0.31103	0.553912
ENSG00000119139	TJP2	0.00244189	0.444676	0.00700966	0.000555263	0.000555263	0.00700966	UP	-0.944015	0.345162	-0.00767049	0.259535	-0.00203828	0.702207	2.47553	0.392281	0.626099
ENSG00000187109	NAP1L1	0.00374157	0.0965452	0.00698655	0.000555563	0.000555563	0.00698655	UP	1.40723	0.15936	0.00487595	0.311816	-0.0015132	0.604088	-89.5197	0.104886	0.302264
ENSG00000260290	CTD-2033A16.2	-0.000356642	0.921281	-0.0061711	0.0005557	0.0005557	-0.0061711	DOWN	-0.989022	0.322653	-0.00921684	0.2014	0.00260993	0.653559	-0.0452987	0.687938	0.832352
ENSG00000143797	MBOAT2	-0.000564019	0.694622	-0.00364412	0.000563816	0.000563816	-0.00364412	DOWN	0.811635	0.417001	0.00375006	0.176173	0.000522997	0.786325	1.61735	0.488151	0.702169
ENSG00000091409	ITGA6	-0.00400829	0.162464	-0.00607267	0.000563902	0.000563902	-0.00607267	DOWN	-0.272827	0.784986	-0.0109374	0.0584361	0.0177431	6.31875e-05	2.56693	0.589082	0.776583
ENSG00000103415	HMOX2	-0.00577132	0.00465063	-0.00215776	0.000563904	0.000563904	-0.00215776	DOWN	-0.13476	0.892802	-0.00021659	0.956494	0.00146197	0.494728	-1.69972	0.278306	0.517772
ENSG00000198216	CACNA1E	0.000882419	0.215921	0.00507038	0.000570198	0.000570198	0.00507038	UP	-0.835771	0.403284	0.000897281	0.544344	0.000903348	0.396062	0.0482851	0.133316	0.353055
ENSG00000188338	SLC38A3	-0.00494492	0.0549393	-0.00416184	0.000571398	0.000571398	-0.00416184	DOWN	-2.646	0.00814499	-0.005161	0.3111	0.00787766	0.00638893	7.61034	0.278304	0.517772
ENSG00000137486	ARRB1	-0.000325904	0.750919	-0.00336071	0.000573508	0.000573508	-0.00336071	DOWN	-0.109215	0.913032	0.000892258	0.71739	0.00208834	0.194916	1.00958	0.339156	0.577112
ENSG00000070371	CLTCL1	0.00510638	0.110617	0.00682737	0.000575367	0.000575367	0.00682737	UP	-0.212953	0.831363	-0.00828876	0.147692	-0.00674197	0.0152216	55.9278	0.228432	0.470213
ENSG00000100949	RABGGTA	-0.00172367	0.596719	0.00289093	0.000577636	0.000577636	0.00289093	UP	0.621646	0.534175	0.00239521	0.74	-0.00434607	0.201598	0.821303	0.559948	0.756407
ENSG00000148584	A1CF	-0.00344301	0.0760748	-0.00396668	0.00057765	0.00057765	-0.00396668	DOWN	0.0193279	0.98458	-0.000233122	0.954262	0.00169586	0.561448	0.00769754	0.392382	0.626099
ENSG00000156709	AIFM1	-0.00605162	0.00404779	-0.00478981	0.000580654	0.000580654	-0.00478981	DOWN	-0.170247	0.864816	-0.00811135	0.0421922	-0.00159757	0.63279	-15.5654	0.00574637	0.053665
ENSG00000149090	PAMR1	0.0080948	0.00058101	-0.0001125	0.944369	0.00058101	0.0080948	UP	1.84346	0.0652623	0.0051138	0.195638	-0.00209244	0.424993	1.98259	0.0165038	0.103257
ENSG00000142686	C1orf216	0.000185685	0.939462	0.00387232	0.000584922	0.000584922	0.00387232	UP	-0.54516	0.585644	-0.00363009	0.362098	-0.00547426	0.0892113	0.110299	0.947297	0.972872
ENSG00000166411	IDH3A	-0.000148769	0.9529	-0.00765962	0.000585987	0.000585987	-0.00765962	DOWN	-0.923822	0.355579	0.00429407	0.394409	0.00214677	0.515661	-10.4963	0.0584381	0.220534
ENSG00000127329	PTPRB	-0.0026646	0.206146	-0.00206945	0.000588193	0.000588193	-0.00206945	DOWN	-0.0775682	0.938172	0.00228381	0.583279	0.00514034	0.0625799	3.00741	0.406338	0.637961
ENSG00000110195	FOLR1	-0.00369266	0.041556	-0.00430206	0.000595352	0.000595352	-0.00430206	DOWN	-0.109402	0.912883	-0.00045364	0.913041	0.00645257	0.0250772	-0.00423338	0.883013	0.943594
ENSG00000137776	SLTM	0.00339419	0.202107	0.00686785	0.00059602	0.00059602	0.00686785	UP	1.83126	0.067062	-0.00472383	0.4019	-0.00718405	0.113335	7.35824	0.15879	0.383037
ENSG00000168995	SIGLEC7	-0.000943972	0.356007	-0.00187301	0.000598539	0.000598539	-0.00187301	DOWN	0.0250179	0.980041	0.00123589	0.564928	0.00145215	0.305963	0.0107728	0.811847	0.897231
ENSG00000170322	NFRKB	0.000118171	0.894732	0.00244541	0.000599919	0.000599919	0.00244541	UP	-0.362544	0.716946	-0.0012541	0.483901	-0.000270968	0.826657	3.96434	0.0258533	0.139696
ENSG00000196646	ZNF136	0.00239595	0.304654	0.00287442	0.000600008	0.000600008	0.00287442	UP	-0.259371	0.795349	0.00347442	0.502585	-0.000991346	0.747815	0.458875	0.200225	0.439754
ENSG00000134769	DTNA	4.7803e-05	0.988821	-0.00335244	0.000603349	0.000603349	-0.00335244	DOWN	1.00966	0.312658	0.00212916	0.698487	-0.00812226	0.014553	-2.12685	0.924872	0.966373
ENSG00000107949	BCCIP	-0.00100436	0.607613	-0.00572735	0.000606925	0.000606925	-0.00572735	DOWN	-1.15058	0.249907	-0.00137059	0.723618	0.000555253	0.77495	-8.56746	0.000135088	0.00549477
ENSG00000133606	MKRN1	0.00229458	0.275689	0.00637334	0.000607089	0.000607089	0.00637334	UP	0.490209	0.623986	-0.00338717	0.435692	-0.00528441	0.126357	-4.15207	0.544083	0.742417
ENSG00000155659	VSIG4	0.0122531	0.000607413	0.000258494	0.892213	0.000607413	0.0122531	UP	1.49133	0.135874	0.000950965	0.829401	0.00148179	0.671297	1.70424	0.315143	0.559525
ENSG00000127184	COX7C	-0.00462965	0.0327013	-0.00607448	0.000608952	0.000608952	-0.00607448	DOWN	-0.374624	0.70794	-0.00457055	0.323011	0.00487958	0.0840226	-42.6394	0.109344	0.31093
ENSG00000122735	DNAI1	-0.00286323	0.112599	-0.00381707	0.000609542	0.000609542	-0.00381707	DOWN	-0.81963	0.412427	0.000572928	0.886877	0.00453129	0.127034	-0.0638449	0.569101	0.764397
ENSG00000164136	IL15	0.00407351	0.142618	0.0032718	0.000612372	0.000612372	0.0032718	UP	-0.105171	0.91624	-0.00102696	0.855696	-0.00575422	0.17295	3.27254	0.00193844	0.0275142
ENSG00000100373	UPK3A	-0.00130069	0.727915	0.00707551	0.000612809	0.000612809	0.00707551	UP	-0.0013683	0.998908	-0.0137883	0.0640234	-0.000298066	0.959708	0.81108	0.533812	0.737871
ENSG00000102316	MAGED2	-0.000814604	0.743808	0.00475445	0.000612935	0.000612935	0.00475445	UP	2.23498	0.0254188	-0.00796617	0.061071	-0.00727318	0.0167099	13.5423	0.126811	0.342606
ENSG00000022976	ZNF839	-0.00157234	0.28186	-0.00242766	0.000615463	0.000615463	-0.00242766	DOWN	0.417711	0.676159	0.00499695	0.050007	-0.00139519	0.279323	-1.53334	0.0940821	0.28677
ENSG00000090863	GLG1	0.0041177	0.136061	0.00451327	0.000619873	0.000619873	0.00451327	UP	1.50544	0.13221	-0.00733842	0.162238	-0.00727886	0.0299415	11.2183	0.280199	0.517772
ENSG00000110075	PPP6R3	0.000806009	0.540895	0.00275298	0.000631688	0.000631688	0.00275298	UP	-0.0237758	0.981031	0.00152517	0.627356	-0.000113132	0.952308	-3.14101	0.538231	0.740413
ENSG00000204622	HLA-J	-0.00346018	0.18514	-0.00436889	0.000633964	0.000633964	-0.00436889	DOWN	1.77681	0.0755993	-0.00422933	0.457434	0.00339316	0.258437	-0.00528233	0.924979	0.966373
ENSG00000115947	ORC4	-0.000990072	0.606025	-0.0026028	0.000638618	0.000638618	-0.0026028	DOWN	-1.14297	0.253052	0.0053833	0.151199	-0.00294131	0.259356	-1.89759	0.171447	0.396706
ENSG00000146963	LUC7L2	0.0028682	0.0963291	0.00344339	0.000643289	0.000643289	0.00344339	UP	0.239967	0.810355	-0.00485047	0.193132	-0.00336991	0.295329	-0.0429954	0.941468	0.971837
ENSG00000145675	PIK3R1	0.00486208	0.202998	0.00582456	0.000645653	0.000645653	0.00582456	UP	0.411365	0.680805	-0.00504052	0.481707	0.00265198	0.621222	-2.93262	0.943835	0.972467
ENSG00000155621	C9orf85	-0.00577188	0.00065648			0.00065648	-0.00577188	DOWN	0.389694	0.696763	0.00324756	0.398546	-0.00254203	0.274698	-0.501301	0.139043	0.3603
ENSG00000011422	PLAUR	0.00163465	0.145376	-0.00193353	0.000657969	0.000657969	-0.00193353	DOWN	0.618545	0.536216	0.00208941	0.341012	0.00200601	0.272839	0.761073	0.0341415	0.160401
ENSG00000055917	PUM2	0.0022741	0.181277	0.00391999	0.000659434	0.000659434	0.00391999	UP	-0.86062	0.389447	-0.00262037	0.527331	-0.00176983	0.534715	6.81523	0.168775	0.393395
ENSG00000070540	WIPI1	-0.00344542	0.231341	-0.00761382	0.000663221	0.000663221	-0.00761382	DOWN	0.0382362	0.969499	-0.00210521	0.690083	0.00450305	0.209854	-24.7952	0.0140501	0.0953509
ENSG00000112039	FANCE	0.00926582	0.000664105	0.00237895	0.0952618	0.000664105	0.00926582	UP	-1.77853	0.0753163	-0.0107845	0.0373769	-0.0014038	0.609177	2.42879	0.357698	0.593129
ENSG00000168397	ATG4B	-0.00139173	0.4287	0.00229298	0.000672504	0.000672504	0.00229298	UP	0.492802	0.622152	-0.00193453	0.441593	-0.0073793	0.00161852	1.10335	0.632149	0.803612
ENSG00000156411	C14orf2	-0.00452963	0.000675723	-0.00312302	0.019607	0.000675723	-0.00452963	DOWN	-0.321511	0.747823	-0.00058959	0.830441	-0.00126794	0.502094	-7.95066	0.220621	0.464608
ENSG00000170502	NUDT9	-0.00352888	0.0300494	-0.00405288	0.000678686	0.000678686	-0.00405288	DOWN	-1.52432	0.127428	0.00110932	0.775413	-0.00154536	0.594846	-2.90206	0.0713299	0.244891
ENSG00000130312	MRPL34	-0.00911521	0.00333363	-0.00731457	0.000680969	0.000680969	-0.00731457	DOWN	1.0364	0.300014	0.000726083	0.914821	0.000454667	0.905472	-14.5615	0.0360514	0.165628
ENSG00000117791	MARC2	-0.00266486	0.322316	-0.00270216	0.000683864	0.000683864	-0.00270216	DOWN	-1.28192	0.199869	-0.00766314	0.110476	0.00545821	0.0541299	0.74885	0.676513	0.82377
ENSG00000162896	PIGR	-0.00153748	0.265664	-0.00376582	0.000687037	0.000687037	-0.00376582	DOWN	-0.0951748	0.924176	0.001336	0.663936	0.00157472	0.490953	-0.832133	0.00554847	0.053665
ENSG00000161526	SAP30BP	0.00173838	0.250262	0.00413581	0.00069047	0.00069047	0.00413581	UP	-0.746177	0.455561	-0.00358899	0.129177	-0.00301599	0.0344132	0.816154	0.712861	0.846194
ENSG00000135372	NAT10	1.90276e-05	0.994097	0.00335552	0.000693551	0.000693551	0.00335552	UP	-0.693169	0.488203	-0.00614335	0.0502468	-0.00339793	0.286602	2.24569	0.604844	0.786877
ENSG00000141664	ZCCHC2	0.000965017	0.8159	0.00458698	0.000696881	0.000696881	0.00458698	UP	1.02378	0.305937	-0.0069899	0.370386	-0.00780261	0.296564	-9.99761	0.166966	0.392271
ENSG00000145147	SLIT2	0.00912713	0.000697614	0.000567625	0.567645	0.000697614	0.00912713	UP	0.391549	0.695392	0.0142461	0.0114046	-0.0134165	0.000296707	2.94434	0.0116414	0.0838711
ENSG00000066032	CTNNA2	0.00460898	0.000701146	-0.00125701	0.131886	0.000701146	0.00460898	UP	0.500408	0.616788	0.0053796	0.0344407	-0.000531123	0.716038	0.0827355	0.431187	0.661386
ENSG00000060762	MPC1	-0.00419885	0.0591957	-0.00477565	0.000704807	0.000704807	-0.00477565	DOWN	-0.598369	0.549594	-0.00979974	0.0305091	0.0106659	0.000147954	-11.2938	0.161206	0.38488
ENSG00000083168	KAT6A	0.00262596	0.0614815	0.00206417	0.000707497	0.000707497	0.00206417	UP	0.582869	0.559981	-0.00373833	0.21124	-0.00243012	0.238904	3.04369	0.584872	0.773501
ENSG00000181929	PRKAG1	-0.00378178	0.0293216	-0.00318092	0.000710529	0.000710529	-0.00318092	DOWN	0.27008	0.787099	-0.00256157	0.496737	0.00533487	0.0414989	-14.4152	0.00556563	0.053665
ENSG00000112195	TREML2	-0.00125876	0.39489	-0.0033258	0.000710725	0.000710725	-0.0033258	DOWN	0.0951959	0.924159	-0.00166447	0.617626	0.00247535	0.204353	0.00176378	0.941224	0.971837
ENSG00000141367	CLTC	0.00326398	0.0555287	0.00435861	0.000711049	0.000711049	0.00435861	UP	-0.0590533	0.95291	-0.00283421	0.409709	-0.00253808	0.371967	-19.7242	0.156844	0.38036
ENSG00000100239	PPP6R2	-0.000409914	0.807364	0.00282838	0.00071181	0.00071181	0.00282838	UP	0.0459021	0.963388	0.000910941	0.761335	-0.00393308	0.032418	4.09853	0.516855	0.719661
ENSG00000064490	RFXANK	-0.000740924	0.736626	0.00462866	0.000719641	0.000719641	0.00462866	UP	-3.12585	0.00177294	-0.00532091	0.17153	-0.00295444	0.143484	-0.264903	0.778555	0.879779
ENSG00000158008	EXTL1	-0.00462778	0.0591829	-0.00513396	0.00072211	0.00072211	-0.00513396	DOWN	-0.750504	0.452951	0.00416443	0.374597	0.00506509	0.0501279	-1.73878	0.759599	0.870781
ENSG00000169740	ZNF32	-0.00633694	0.000837706	-0.00587033	0.000723196	0.000723196	-0.00587033	DOWN	0.278395	0.780709	0.00846415	0.0146179	-0.00584819	0.0457412	-9.02567	0.00458962	0.048497
ENSG00000197766	CFD	0.00487574	0.121315	0.0093032	0.000725964	0.000725964	0.0093032	UP	-0.820494	0.411934	0.00962949	0.164728	-0.00741722	0.130353	30.8185	0.0114597	0.0838318
ENSG00000187840	EIF4EBP1	0.0040941	0.389006	-0.00642541	0.000739503	0.000739503	-0.00642541	DOWN	-2.10012	0.0357181	-0.034373	1.80261e-06	0.0104608	0.00311527	-9.71096	0.233991	0.475481
ENSG00000010932	FMO1	-0.00146164	0.369162	-0.00359165	0.000739519	0.000739519	-0.00359165	DOWN	0.457192	0.647533	-0.00431309	0.133293	0.00191546	0.447483	0.131799	0.0952624	0.287645
ENSG00000099814	KIAA0284	0.00138485	0.291316	0.00363973	0.000748205	0.000748205	0.00363973	UP	1.338	0.180897	0.00550584	0.104822	-0.00337565	0.204404	-1.8623	0.429956	0.660562
ENSG00000048740	CELF2	0.00580169	0.0159708	0.0038073	0.000751002	0.000751002	0.0038073	UP	0.499018	0.617767	-0.00403217	0.411517	-0.00631254	0.0174804	6.63484	0.394082	0.62762
ENSG00000065029	ZNF76	-0.00215031	0.330949	-0.00349027	0.000751974	0.000751974	-0.00349027	DOWN	-0.647803	0.517112	0.000812529	0.858027	0.00483866	0.00547559	-4.09496	0.272177	0.51546
ENSG00000235109	ZNF323	-0.0011953	0.725924	0.00304537	0.000753118	0.000753118	0.00304537	UP	-1.13013	0.25842	-0.00502817	0.488209	-0.00263483	0.672657	0.589222	0.412219	0.642657
ENSG00000105656	ELL	0.00195069	0.273288	-0.00351195	0.000756025	0.000756025	-0.00351195	DOWN	0.928622	0.353085	-0.00355181	0.384577	0.0032902	0.163914	7.8432	0.282025	0.517772
ENSG00000132382	MYBBP1A	-0.0027766	0.232844	0.00402074	0.000764773	0.000764773	0.00402074	UP	0.66651	0.505085	0.00328421	0.519744	-0.00497159	0.153535	-1.76798	0.736751	0.857315
ENSG00000136878	USP20	0.000279704	0.895265	0.00402863	0.000766623	0.000766623	0.00402863	UP	-0.730514	0.465076	-0.000812833	0.825207	-0.00888466	0.00156835	-2.22066	0.259585	0.49671
ENSG00000127540	UQCR11	-0.00376011	0.000769205	0.000695577	0.518922	0.000769205	-0.00376011	DOWN	0.00656003	0.994766	0.00113692	0.629544	-0.00106258	0.399169	-0.02357	0.250862	0.48875
ENSG00000006652	IFRD1	0.0125132	0.000769762	0.0062325	0.0180032	0.000769762	0.0125132	UP	0.916403	0.359455	-0.0104962	0.242601	-0.0120693	0.0527923	-6.32159	0.509235	0.71349
ENSG00000152102	FAM168B	0.000825846	0.627568	0.00373009	0.000770049	0.000770049	0.00373009	UP	0.88969	0.373632	-0.000320808	0.907844	-0.00247433	0.195007	-36.3924	0.013631	0.0932597
ENSG00000137106	GRHPR	-0.00308319	0.0555634	-0.0034835	0.000771857	0.000771857	-0.0034835	DOWN	-0.162962	0.870549	0.002162	0.515665	-0.000308135	0.875254	-7.75366	0.204704	0.447525
ENSG00000244005	NFS1	-0.00566006	0.000773962	-0.00202348	0.100569	0.000773962	-0.00566006	DOWN	-0.561488	0.574465	-0.00273312	0.416191	0.000869551	0.758625	-0.78276	0.694817	0.835511
ENSG00000147100	SLC16A2	-0.00253003	0.100105	-0.00312709	0.00077568	0.00077568	-0.00312709	DOWN	0.475562	0.634386	-0.00109285	0.764487	-0.00238615	0.302809	1.19528	0.0618862	0.221086
ENSG00000006047	YBX2	-0.00125027	0.573216	-0.00229898	0.000776301	0.000776301	-0.00229898	DOWN	-0.498492	0.618137	-0.000427671	0.928358	0.00417626	0.139342	0.0761777	0.475896	0.695203
ENSG00000102554	KLF5	0.0113609	0.000776946	0.000863457	0.206505	0.000776946	0.0113609	UP	0.177215	0.85934	-0.000557579	0.934809	-0.00732727	0.0819152	14.4768	0.0162049	0.102739
ENSG00000196663	TECPR2	0.00201415	0.34841	0.00221653	0.000776963	0.000776963	0.00221653	UP	1.0855	0.2777	0.00441459	0.209621	-0.00705346	0.00429076	7.78141	0.0512806	0.203295
ENSG00000226948	RP5-1068H6.3	0.00265862	0.439642	0.00412524	0.000777543	0.000777543	0.00412524	UP	0.0506847	0.959577	-0.0109418	0.112209	-0.00391015	0.384083	-0.00254198	0.175628	0.403436
ENSG00000130159	ECSIT	-0.00435751	0.0486479	-0.0053469	0.000782411	0.000782411	-0.0053469	DOWN	-2.97294	0.00294957	-0.00430608	0.358868	0.00115011	0.673143	-12.8141	0.011381	0.0838318
ENSG00000112394	SLC16A10	0.0026823	0.368077	0.0035396	0.000785459	0.000785459	0.0035396	UP	3.99914	6.35734e-05	0.0209668	0.00335915	-0.0236878	8.53437e-07	-4.64911	0.812385	0.897231
ENSG00000178035	IMPDH2	-0.000789594	0.817358	0.00517182	0.000787032	0.000787032	0.00517182	UP	0.200972	0.840721	-0.0141738	0.0296385	-0.00227156	0.40533	-11.6579	0.637066	0.804581
ENSG00000173372	C1QA	0.0146986	0.000790665	0.00214568	0.463436	0.000790665	0.0146986	UP	1.64821	0.0993087	-0.00280713	0.712891	0.00511479	0.206502	1.42368	0.349116	0.587628
ENSG00000203705	TATDN3	-0.00736969	0.000793679			0.000793679	-0.00736969	DOWN	-0.813189	0.41611	0.000986148	0.822336	0.00375333	0.179339	-7.10268	6.59763e-05	0.00313717
ENSG00000125347	IRF1	0.00175371	0.436	0.00579438	0.000795529	0.000795529	0.00579438	UP	1.07507	0.282342	-0.000492482	0.886744	-0.000433263	0.83099	-4.2846	0.329974	0.572637
ENSG00000204564	C6orf136	-0.00969421	0.000799456			0.000799456	-0.00969421	DOWN	-2.57075	0.0101479	-0.00802259	0.213621	0.00463996	0.174643	-3.38014	0.189072	0.423077
ENSG00000165030	NFIL3	0.021154	0.00176433	0.00853536	0.000804549	0.000804549	0.00853536	UP	0.779835	0.435488	-0.00425511	0.682848	-0.0123704	0.0214756	-11.6249	0.675939	0.82377
ENSG00000105963	ADAP1	-0.000116727	0.936926	-0.00257497	0.000809582	0.000809582	-0.00257497	DOWN	1.14564	0.251946	0.0029678	0.382984	0.00294062	0.148953	0.000955835	0.895544	0.950516
ENSG00000011007	TCEB3	-0.00403383	0.000809686	-0.00153004	0.0104407	0.000809686	-0.00403383	DOWN	-0.921325	0.356881	0.000218857	0.916086	-0.000145798	0.930962	-22.2808	3.02873e-06	0.000480054
ENSG00000119922	IFIT2	0.00319766	0.166695	-0.00589748	0.000810033	0.000810033	-0.00589748	DOWN	0.876212	0.380915	-0.00109036	0.798549	0.000481704	0.78706	-0.128951	0.778525	0.879779
ENSG00000148481	FAM188A	-0.0100658	0.000812513	-0.000408321	0.355424	0.000812513	-0.0100658	DOWN	-1.9281	0.0538427	0.0214603	0.000883488	-0.00547486	0.13087	-4.43056	0.0111417	0.0831951
ENSG00000244879	GABPB1-AS1	-0.0100138	0.000813777			0.000813777	-0.0100138	DOWN	0.760937	0.446695	-0.00400969	0.453247	-0.0056477	0.163177	0.641109	0.251757	0.48875
ENSG00000131115	ZNF227	0.00741119	0.000815579	0.000484616	0.448742	0.000815579	0.00741119	UP	-0.197156	0.843705	-0.00515531	0.162324	0.00225456	0.341745	-0.0484385	0.660161	0.814635
ENSG00000103248	MTHFSD	-0.000262181	0.697715	0.0029459	0.000819343	0.000819343	0.0029459	UP	0.0776974	0.938069	-3.8475e-05	0.982801	0.0014657	0.23146	0.375175	0.702492	0.839819
ENSG00000125363	AMELX	0.000675588	0.47372	-0.00200361	0.00082702	0.00082702	-0.00200361	DOWN	0.232894	0.815844	0.00199954	0.266225	0.000914069	0.383975	0.00700933	0.426008	0.65579
ENSG00000203879	GDI1	0.000626094	0.7865	0.00239882	0.000836545	0.000836545	0.00239882	UP	0.0888202	0.929225	-0.00558819	0.28687	-0.000262605	0.938228	10.6509	0.0217657	0.12176
ENSG00000118655	DCLRE1B	-0.000308266	0.718731	-0.00218502	0.000837533	0.000837533	-0.00218502	DOWN	-0.820796	0.411763	0.0018432	0.300211	0.00217311	0.0500484	-0.0300597	0.86695	0.932658
ENSG00000105755	ETHE1	-0.000334943	0.861982	-0.0035312	0.000838578	0.000838578	-0.0035312	DOWN	-1.24842	0.211878	-0.0014525	0.689359	0.00111249	0.520822	-0.798404	0.0947902	0.287645
ENSG00000180771	SRSF8	0.00189321	0.251305	0.00254825	0.000845611	0.000845611	0.00254825	UP	0.90872	0.363498	-0.00172966	0.600504	-0.00559403	0.00752082	NA	NA	NA
ENSG00000169006	NTSR2	0.00153033	0.536818	-0.00286258	0.000848004	0.000848004	-0.00286258	DOWN	1.24832	0.211914	0.00501608	0.395689	0.00612384	0.181258	-0.081989	0.533302	0.737871
ENSG00000113734	BNIP1	-0.00173567	0.132208	-0.00161074	0.000848324	0.000848324	-0.00161074	DOWN	-0.306326	0.759357	-0.00149495	0.472843	0.000473164	0.730375	-1.94235	0.00501038	0.0512351
ENSG00000114115	RBP1	-0.00557209	0.000850259	-0.00256965	0.08286	0.000850259	-0.00557209	DOWN	-0.671002	0.502219	0.00271093	0.465952	0.00540324	0.01838	-0.215072	0.614674	0.791932
ENSG00000131943	C19orf12	-0.00617284	0.000852416			0.000852416	-0.00617284	DOWN	1.27305	0.203001	0.00311102	0.343172	-0.00297682	0.305134	-18.2485	0.0143056	0.0953509
ENSG00000125450	NUP85	0.00212555	0.403173	0.00401612	0.000855516	0.000855516	0.00401612	UP	-0.841088	0.400299	-0.00858417	0.0343519	-0.00523525	0.0807149	4.10994	0.0652957	0.228295
ENSG00000128595	CALU	0.00256943	0.196918	-0.0031125	0.000860096	0.000860096	-0.0031125	DOWN	0.031707	0.974706	-0.00387289	0.334592	0.00905051	1.89448e-05	-29.9405	0.00980614	0.0770714
ENSG00000078403	MLLT10	0.000190055	0.883527	-0.00288766	0.000861487	0.000861487	-0.00288766	DOWN	0.322821	0.746831	-0.00382219	0.136677	0.00124388	0.601164	2.18135	0.338316	0.577112
ENSG00000178096	BOLA1	-0.00605408	0.000867909	0.00130646	0.106555	0.000867909	-0.00605408	DOWN	-0.963516	0.335289	0.00897218	0.0219542	-0.00516348	0.0696453	-1.61838	0.0164549	0.103257
ENSG00000161277	THAP8	-0.00607947	0.000871642			0.000871642	-0.00607947	DOWN	0.455904	0.648459	0.00663424	0.0915992	-0.000283421	0.909626	-0.65435	0.200978	0.440391
ENSG00000197111	PCBP2	-0.00425852	0.0181405	-0.00327387	0.000872028	0.000872028	-0.00327387	DOWN	-1.1336	0.256963	0.00617281	0.072037	-0.00135387	0.553941	-13.7716	0.277293	0.517772
ENSG00000167842	MIS12	0.000846878	0.742601	0.00367283	0.000875254	0.000875254	0.00367283	UP	-0.0473325	0.962248	-0.0047776	0.388151	-0.00577001	0.175799	-4.33972	0.000232194	0.0071231
ENSG00000184451	CCR10	-0.00200321	0.238301	0.00313007	0.000875562	0.000875562	0.00313007	UP	-0.0481106	0.961628	-0.00679768	0.109124	-0.00340905	0.181748	0.594225	0.0400497	0.173124
ENSG00000225830	ERCC6	0.00212323	0.0763237	-0.00303319	0.000881388	0.000881388	-0.00303319	DOWN	-2.43321	0.0149654	-0.00116543	0.611132	0.00126217	0.382582	1.3012	0.14018	0.361277
ENSG00000087116	ADAMTS2	-0.000709296	0.597713	-0.00254495	0.000884859	0.000884859	-0.00254495	DOWN	-0.273278	0.78464	0.000676509	0.81401	-0.00138826	0.475293	2.0459	0.073233	0.249622
ENSG00000014641	MDH1	-0.00448107	0.0779972	-0.00472715	0.000891603	0.000891603	-0.00472715	DOWN	-1.66143	0.0966273	-0.000355873	0.928305	0.00698056	0.0108195	-45.0231	0.432571	0.662439
ENSG00000197506	SLC28A3	-0.000724532	0.320501	-0.00372925	0.000892656	0.000892656	-0.00372925	DOWN	-0.75984	0.44735	-0.00131154	0.422351	-0.000946621	0.485726	0.0690623	0.000939838	0.0192592
ENSG00000132670	PTPRA	0.00322066	0.000894853	-0.000113339	0.806702	0.000894853	0.00322066	UP	1.45805	0.144827	0.0005074	0.799025	0.000134505	0.922938	5.52475	0.000511985	0.0147545
ENSG00000164880	INTS1	0.00177616	0.248566	0.00286095	0.000901848	0.000901848	0.00286095	UP	0.54903	0.582985	0.000230902	0.956976	-0.00498981	0.137839	6.16561	0.714436	0.846194
ENSG00000198417	MT1F	0.00353762	0.406863	0.00810219	0.000909751	0.000909751	0.00810219	UP	0.585552	0.558177	0.00266796	0.551	-0.000631437	0.801165	0.0311411	0.913172	0.960649
ENSG00000054598	FOXC1	0.00245851	0.169434	-0.00286634	0.000909777	0.000909777	-0.00286634	DOWN	0.0408139	0.967444	-0.00540711	0.163618	0.000980801	0.633929	2.35242	4.66326e-05	0.00246376
ENSG00000177463	NR2C2	0.00606658	0.000910212	0.000110674	0.856802	0.000910212	0.00606658	UP	-0.655914	0.511879	-0.00825781	0.0206982	0.00161428	0.553391	0.344695	0.747857	0.865593
ENSG00000197969	VPS13A	-0.00253788	0.429939	0.00361402	0.000913117	0.000913117	0.00361402	UP	0.362544	0.716946	0.000134577	0.98161	-0.00200444	0.640482	15.2351	0.150206	0.373941
ENSG00000136274	NACAD	0.00443607	0.000915993	-0.000559121	0.522169	0.000915993	0.00443607	UP	-0.546798	0.584518	0.00340407	0.448729	0.000210377	0.942492	0.00721904	0.98202	0.989302
ENSG00000140443	IGF1R	0.00158118	0.425787	0.00269561	0.000920822	0.000920822	0.00269561	UP	-1.03012	0.302954	-0.00319689	0.400535	0.00162066	0.551376	-5.64728	0.327046	0.569387
ENSG00000137947	GTF2B	0.00377086	0.13526	0.00412598	0.000925476	0.000925476	0.00412598	UP	-0.941524	0.346436	0.00272856	0.565551	-0.00408641	0.182974	-1.70754	0.0936727	0.286441
ENSG00000110321	EIF4G2	0.00321167	0.00774788	0.00187946	0.00092914	0.00092914	0.00187946	UP	1.35143	0.176556	0.00417595	0.0744842	-0.00190469	0.112752	-108.901	0.0120418	0.0854609
ENSG00000176444	CLK2	0.0009714	0.773	0.00335228	0.000932749	0.000932749	0.00335228	UP	-0.113322	0.909775	-0.00280371	0.716866	0.00279428	0.519597	5.55732	0.00423038	0.0462424
ENSG00000183605	SFXN4	-0.00606085	0.000936404			0.000936404	-0.00606085	DOWN	0.0545334	0.95651	-0.00728985	0.0567133	0.00270109	0.359791	-5.75672	0.0300051	0.147849
ENSG00000103313	MEFV	-0.000253053	0.92651	-0.0100649	0.000936764	0.000936764	-0.0100649	DOWN	0.815256	0.414926	0.0090846	0.161279	-0.00503924	0.17989	0.0783026	0.259134	0.49671
ENSG00000067191	CACNB1	-0.00134409	0.609949	0.00428898	0.000937167	0.000937167	0.00428898	UP	2.17069	0.0299546	0.0138936	0.00488068	-0.00761086	0.00253253	67.8733	0.0196101	0.115119
ENSG00000125730	C3	0.00834185	0.00276756	0.0108914	0.000943066	0.000943066	0.0108914	UP	0.298763	0.765121	0.00256963	0.657687	-8.79306e-06	0.9976	51.5923	0.0192483	0.113697
ENSG00000170917	NUDT6	-0.00867254	0.00279947	-0.00324494	0.000943658	0.000943658	-0.00324494	DOWN	-0.835177	0.403618	-0.000665137	0.904303	0.00271569	0.469423	-0.233225	0.334562	0.577112
ENSG00000198786	MT-ND5	-0.0023052	0.516866	-0.00667731	0.000944353	0.000944353	-0.00667731	DOWN	0.0698335	0.944326	-0.00576974	0.273751	0.00731055	0.00800146	433.492	0.762505	0.871565
ENSG00000140264	SERF2	-0.00973629	0.000952807	-0.00456147	0.0336145	0.000952807	-0.00973629	DOWN	-1.53143	0.125662	0.00851751	0.148499	-0.00474129	0.0607178	-2.08237	0.50441	0.710658
ENSG00000103534	TMC5	0.000205675	0.728992	-0.00231735	0.00095285	0.00095285	-0.00231735	DOWN	-0.576197	0.564482	0.00229224	0.0852581	0.00228868	0.00706007	-0.0464098	0.0861404	0.276634
ENSG00000044115	CTNNA1	0.00410483	0.00977133	0.00520888	0.000968044	0.000968044	0.00520888	UP	1.24353	0.213673	-0.00134322	0.675868	-0.000888167	0.714769	-8.92764	0.380734	0.619996
ENSG00000129351	ILF3	0.00344019	0.100008	0.00210721	0.000969052	0.000969052	0.00210721	UP	1.1493	0.250433	-0.00755642	0.00650717	-0.00279766	0.114201	-0.91166	0.94993	0.974523
ENSG00000101019	UQCC	-0.00523173	0.000971334	-4.58553e-06	0.996922	0.000971334	-0.00523173	DOWN	0.471901	0.636998	-0.00197896	0.494818	0.00211773	0.296724	-4.20018	0.549696	0.747869
ENSG00000116539	ASH1L	-0.00186475	0.327448	-0.00297625	0.000973297	0.000973297	-0.00297625	DOWN	2.31967	0.0203587	-0.00329084	0.38703	-0.00365816	0.260708	-5.08	0.640055	0.807284
ENSG00000165996	PTPLA	0.0005047	0.893551	-0.00976827	0.000974417	0.000974417	-0.00976827	DOWN	-0.424023	0.671549	0.00354444	0.648905	0.000460975	0.916825	-10.5354	0.00126918	0.022456
ENSG00000005020	SKAP2	0.00885759	0.000974579	0.00180925	0.00106626	0.000974579	0.00885759	UP	0.641747	0.521037	-0.00297588	0.598776	0.00151785	0.664583	6.10743	9.37025e-06	0.000891111
ENSG00000127241	MASP1	-0.00312139	0.000978153	-0.000733713	0.174663	0.000978153	-0.00312139	DOWN	-1.03937	0.298632	0.0018352	0.323307	0.000521559	0.651696	-1.20126	0.485309	0.702169
ENSG00000164082	GRM2	0.000846488	0.45446	-0.00339428	0.00098305	0.00098305	-0.00339428	DOWN	0.588843	0.555967	0.00159799	0.566954	0.00180698	0.344153	0.604434	0.200179	0.439754
ENSG00000154165	GPR15	-0.00145765	0.356863	-0.00350053	0.00098692	0.00098692	-0.00350053	DOWN	0.758214	0.448323	0.00509896	0.201171	0.00145096	0.574163	0.0254934	0.050459	0.202475
ENSG00000083844	ZNF264	-0.000334479	0.833984	0.00444554	0.000988436	0.000988436	0.00444554	UP	-1.79135	0.0732373	-0.00171157	0.576171	0.000350215	0.866272	0.178109	0.491874	0.703912
ENSG00000119487	MAPKAP1	-0.0018491	0.141213	-0.00476593	0.00098921	0.00098921	-0.00476593	DOWN	-0.168102	0.866503	-4.2553e-05	0.98683	0.00315741	0.0184134	-23.6206	2.21701e-05	0.00150598
ENSG00000250479	CHCHD10	-0.00734428	0.000989749			0.000989749	-0.00734428	DOWN	-0.974146	0.329984	0.00229219	0.607816	0.00290215	0.20378	-13.5656	0.289575	0.526549
ENSG00000108878	CACNG1	0.00458391	0.102036	0.00386961	0.00100079	0.00100079	0.00386961	UP	0.920766	0.357172	-0.0040011	0.34412	-0.00238456	0.357461	27.268	0.219275	0.4634
ENSG00000173614	NMNAT1	-0.00874111	0.00100362			0.00100362	-0.00874111	DOWN	0.72185	0.470387	0.0110329	0.0355653	-0.00255425	0.420636	-6.34654	0.0481464	0.194839
ENSG00000159212	CLIC6	-0.00703352	0.00100452			0.00100452	-0.00703352	DOWN	0.580425	0.561628	0.00375743	0.529014	0.00118735	0.704919	-5.08	0.00435651	0.0470324
ENSG00000197769	MAP1LC3C	0.00800196	0.00100922	-0.00186264	0.371921	0.00100922	0.00800196	UP	0.389655	0.696792	-0.00263847	0.696577	0.00573371	0.269555	-1.09628	0.211722	0.456053
ENSG00000174429	ABRA	0.014313	0.00101069			0.00101069	0.014313	UP	1.16403	0.24441	0.0212646	0.0144284	-0.0197146	0.000952309	-61.6349	0.0480804	0.194839
ENSG00000163995	ABLIM2	0.00986837	0.0010121			0.0010121	0.00986837	UP	1.21983	0.22253	-0.000991738	0.807172	-0.00122603	0.58481	59.1155	0.390649	0.626099
ENSG00000138744	NAAA	0.00374486	0.00102386	0.0015817	0.0170045	0.00102386	0.00374486	UP	-0.936899	0.348811	-0.000894176	0.687276	0.0029568	0.0279671	0.632293	0.208252	0.452164
ENSG00000132141	CCT6B	-0.00243753	0.317566	0.00258955	0.00102598	0.00102598	0.00258955	UP	-0.252902	0.800344	-0.000483207	0.920183	0.00125321	0.69809	0.184513	0.759579	0.870781
ENSG00000188784	PLA2G2E	0.000329428	0.76642	-0.00302445	0.00102855	0.00102855	-0.00302445	DOWN	0.348928	0.727143	0.00479034	0.10286	-0.000627852	0.716647	0.000919057	0.400439	0.631838
ENSG00000174640	SLCO2A1	-0.000405367	0.815444	-0.00326818	0.00102905	0.00102905	-0.00326818	DOWN	1.2673	0.205049	-0.000776681	0.851503	-0.000138983	0.956378	1.81224	0.0298555	0.147849
ENSG00000135940	COX5B	-0.0048185	0.00105205	-0.00120088	0.332381	0.00105205	-0.0048185	DOWN	-0.209872	0.833768	-0.000265277	0.932237	6.71455e-05	0.97123	-21.2838	0.358622	0.593129
ENSG00000166887	VPS39	-0.0019764	0.281611	-0.00323786	0.00105426	0.00105426	-0.00323786	DOWN	0.986077	0.324095	-0.00268308	0.507361	0.00158219	0.355467	-8.49801	0.100597	0.296185
ENSG00000009307	CSDE1	0.00290471	0.0515675	0.0046013	0.00105668	0.00105668	0.0046013	UP	3.47903	0.000503228	0.00265727	0.34589	-0.000399283	0.856029	-541.908	0.00558765	0.053665
ENSG00000166783	KIAA0430	0.00500087	0.00925082	0.0046932	0.00105828	0.00105828	0.0046932	UP	1.06752	0.285737	-0.000854163	0.816883	-0.00322632	0.165438	3.36097	0.611348	0.791932
ENSG00000084764	MAPRE3	-0.00630034	0.0447517	-0.00469827	0.00105942	0.00105942	-0.00469827	DOWN	0.753394	0.451213	0.0012834	0.835461	-0.000401595	0.863754	-30.5577	0.0338481	0.160147
ENSG00000037637	FBXO42	0.00109851	0.204631	0.00169425	0.00106488	0.00106488	0.00169425	UP	1.24548	0.212956	0.000844712	0.597088	-0.00280924	0.00333277	1.56821	0.648367	0.809707
ENSG00000116750	UCHL5	-0.00374274	0.0682784	-0.00200841	0.00106624	0.00106624	-0.00200841	DOWN	0.054887	0.956229	0.00250902	0.560604	-0.000417457	0.909022	-4.70657	0.000615131	0.0158105
ENSG00000196139	AKR1C3	-0.0196252	0.0248676	0.0111451	0.00107512	0.00107512	0.0111451	UP	1.1805	0.237803	0.0598139	4.71631e-05	-0.0300837	0.00518503	18.852	0.485933	0.702169
ENSG00000145191	EIF2B5	-0.00160981	0.26733	0.00309584	0.00107572	0.00107572	0.00309584	UP	-0.224856	0.822091	-0.00123841	0.636744	-0.00513227	0.0014794	-3.15534	0.400629	0.631838
ENSG00000133703	KRAS	0.000103739	0.881063	0.00270831	0.00108091	0.00108091	0.00270831	UP	-0.926568	0.354151	0.00122075	0.400691	-0.000207355	0.844941	-0.276513	0.148758	0.373269
ENSG00000106268	NUDT1	0.00766509	0.00108144	0.00157842	0.335326	0.00108144	0.00766509	UP	0.262433	0.792988	-0.00441529	0.285231	-0.00262958	0.24718	0.199399	0.574688	0.767169
ENSG00000074582	BCS1L	-0.0068739	0.00108312	-0.0023891	0.0107771	0.00108312	-0.0068739	DOWN	-2.15009	0.0315478	0.00459541	0.336105	-0.00147307	0.715622	0.420926	0.783778	0.883143
ENSG00000161533	ACOX1	0.000755925	0.715682	0.00319386	0.00108365	0.00108365	0.00319386	UP	-0.654156	0.513011	0.00220166	0.581275	-0.00753549	0.0380066	-6.25796	0.382958	0.621162
ENSG00000105516	DBP	-0.00694326	0.128679	-0.00452992	0.00108677	0.00108677	-0.00452992	DOWN	-2.07465	0.0380189	-0.00447	0.501287	0.00933103	0.0163334	0.429427	0.71791	0.847063
ENSG00000171206	TRIM8	-0.00106956	0.635228	0.00492109	0.00108678	0.00108678	0.00492109	UP	0.218177	0.827291	0.00412923	0.287846	-0.00302987	0.115366	-4.60344	0.60806	0.789979
ENSG00000143643	TTC13	0.00276725	0.348661	0.00283395	0.00108796	0.00108796	0.00283395	UP	1.23921	0.215267	-0.00714607	0.13622	-0.00322325	0.376089	-0.760133	0.706587	0.84206
ENSG00000123200	ZC3H13	-0.000560549	0.713944	0.00242122	0.00109796	0.00109796	0.00242122	UP	0.415133	0.678044	-0.00319014	0.318554	0.000562782	0.825143	-0.511773	0.890034	0.946781
ENSG00000107821	KAZALD1	-0.0041379	0.00110233	-0.00187262	0.0136414	0.00110233	-0.0041379	DOWN	0.0931307	0.9258	0.002198	0.441801	-0.000353614	0.828154	-1.46812	0.238809	0.479755
ENSG00000168765	GSTM4	-0.00425775	0.313855	-0.00535079	0.00110888	0.00110888	-0.00535079	DOWN	-0.583858	0.559316	-0.0193307	0.0152465	0.0142195	0.00715707	3.77957	0.375723	0.614995
ENSG00000169035	KLK7	-0.00144879	0.148777	-0.00332225	0.00110916	0.00110916	-0.00332225	DOWN	0.0268353	0.978591	0.00242809	0.279979	0.000995184	0.601971	0.00710127	0.778225	0.879779
ENSG00000178950	GAK	0.00140215	0.619492	0.00276594	0.00111424	0.00111424	0.00276594	UP	1.83401	0.0666526	-0.00734319	0.0732262	-0.00645558	0.0283608	2.74928	0.661228	0.814635
ENSG00000006744	ELAC2	-0.000559307	0.74469	0.00415545	0.00111461	0.00111461	0.00415545	UP	1.42266	0.154834	-0.00202938	0.530406	-0.00493621	0.0191388	5.62181	0.246277	0.485857
ENSG00000128016	ZFP36	0.0119014	0.00200481	0.00721232	0.00111511	0.00111511	0.00721232	UP	-0.628175	0.529889	-0.0129519	0.0609564	0.00729433	0.0909465	44.9565	0.508102	0.71349
ENSG00000162889	MAPKAPK2	-0.000398777	0.855634	-0.00212529	0.00111516	0.00111516	-0.00212529	DOWN	0.973476	0.330317	0.00419527	0.268926	-0.00424679	0.0206777	-66.2608	0.0144469	0.0953911
ENSG00000226306	NPY6R	-0.0100411	0.076563	-0.00586406	0.00111541	0.00111541	-0.00586406	DOWN	-1.53706	0.124278	-0.0202084	0.0175183	0.0173726	0.00313003	-4.6764	0.307181	0.55015
ENSG00000100906	NFKBIA	0.00250537	0.485361	0.00842706	0.00111805	0.00111805	0.00842706	UP	-0.00421511	0.996637	-0.0130441	0.0899498	-0.00152984	0.77242	8.89989	0.450824	0.679434
ENSG00000154864	PIEZO2	0.00097134	0.254915	-0.00241451	0.00111833	0.00111833	-0.00241451	DOWN	0.919158	0.358013	0.00493675	0.00229378	0.00010131	0.922541	0.353981	0.285438	0.523028
ENSG00000125166	GOT2	-0.00645857	0.00221814	-0.00497225	0.0011274	0.0011274	-0.00497225	DOWN	-2.26415	0.0235649	-0.00304087	0.416286	0.00453019	0.0537017	-109.215	0.067264	0.23346
ENSG00000196584	XRCC2	0.000769183	0.68984	-0.00628577	0.00113795	0.00113795	-0.00628577	DOWN	0.362548	0.716942	-0.0030968	0.488225	-0.00334295	0.216357	0.0459493	0.482963	0.700798
ENSG00000107282	APBA1	-0.00167288	0.232492	-0.00337737	0.00114635	0.00114635	-0.00337737	DOWN	-0.261441	0.793752	-0.000201536	0.955821	0.00144483	0.390625	1.16603	0.133649	0.353055
ENSG00000165617	DACT1	0.0143795	0.00114944	0.00165654	0.309457	0.00114944	0.0143795	UP	0.219439	0.826308	-0.00361958	0.66793	-0.00962571	0.0477337	1.10916	0.210343	0.454628
ENSG00000117691	NENF	0.000672495	0.709674	0.00263249	0.00114955	0.00114955	0.00263249	UP	-1.39826	0.162035	0.00374184	0.252632	-0.00450545	0.0392989	3.03444	0.340695	0.577541
ENSG00000100811	YY1	0.000430772	0.78805	0.00235701	0.00114979	0.00114979	0.00235701	UP	1.01854	0.30842	0.000102104	0.969408	-0.00544168	0.0045148	-10.7198	0.224732	0.464608
ENSG00000166398	KIAA0355	0.00614653	0.0172886	0.00414947	0.00115047	0.00115047	0.00414947	UP	-0.846844	0.397082	-0.00333022	0.483065	-0.0036039	0.270674	10.5534	0.039176	0.171688
ENSG00000143443	C1orf56	-0.00216176	0.0620158	-0.00169927	0.00115486	0.00115486	-0.00169927	DOWN	-0.932557	0.351049	0.0029719	0.193381	0.000312135	0.843688	-1.69605	0.00228027	0.030979
ENSG00000132694	ARHGEF11	-0.00167513	0.256691	-0.00223364	0.00115681	0.00115681	-0.00223364	DOWN	1.36064	0.173628	0.000714201	0.806719	0.00115414	0.409818	-4.84632	0.0796054	0.263023
ENSG00000137440	FGFBP1	0.000260554	0.859512	-0.00260895	0.00116207	0.00116207	-0.00260895	DOWN	1.13496	0.256394	0.00295973	0.354866	-0.00156027	0.549383	-0.0121504	0.469735	0.68834
ENSG00000109919	MTCH2	-0.0019091	0.340958	-0.00508382	0.00116287	0.00116287	-0.00508382	DOWN	-1.0852	0.277832	-0.00086491	0.844542	0.000350973	0.91813	-14.9593	0.00746622	0.0633962
ENSG00000121310	ECHDC2	-0.00112016	0.690642	0.00504323	0.00116416	0.00116416	0.00504323	UP	0.392548	0.694653	-0.00495251	0.120426	-0.00570779	0.0153312	15.6008	0.0277397	0.141528
ENSG00000162783	IER5	0.0185901	0.00116422	0.00790279	0.0333309	0.00116422	0.0185901	UP	-0.553299	0.580059	-0.0124025	0.352641	-0.00708973	0.348254	-0.700111	0.963949	0.980444
ENSG00000124207	CSE1L	0.00318386	0.131474	0.00374117	0.00116648	0.00116648	0.00374117	UP	-1.10486	0.26922	-0.00284256	0.520456	-0.00399163	0.141699	-3.00919	0.642972	0.809707
ENSG00000125863	MKKS	-0.00648849	0.00117154	-0.00458526	0.00913614	0.00117154	-0.00648849	DOWN	-0.603331	0.546288	-0.000161153	0.971375	-0.000445163	0.907722	-6.08866	0.0620552	0.221086
ENSG00000174652	ZNF266	-0.00153672	0.633101	0.00402453	0.00117157	0.00117157	0.00402453	UP	-0.0833917	0.93354	-0.010719	0.142848	0.000319779	0.950484	5.22336	0.0141995	0.0953509
ENSG00000149016	TUT1	-0.00198818	0.366157	-0.00881924	0.00117159	0.00117159	-0.00881924	DOWN	-1.10964	0.267155	-0.0022167	0.664737	0.00290595	0.348917	0.12019	0.892731	0.948589
ENSG00000255977	RP11-444J21.2	0.00415072	0.176647	0.00577407	0.00117162	0.00117162	0.00577407	UP	0.610006	0.541858	0.000595074	0.91122	-0.00654293	0.154468	-0.0018835	0.0538394	0.208985
ENSG00000196465	MYL6B	-6.32969e-06	0.99913	0.00863941	0.00117479	0.00117479	0.00863941	UP	-0.288514	0.772954	-0.024225	0.0232511	0.00441033	0.407042	29.4069	0.647164	0.809707
ENSG00000172336	POP7	-0.00189018	0.393125	0.00371135	0.0011759	0.0011759	0.00371135	UP	-1.06485	0.286944	-0.000977617	0.803176	-0.00663162	0.025577	-1.95097	0.276566	0.517772
ENSG00000189058	APOD	0.0152256	0.00117667	0.0087909	0.0013668	0.00117667	0.0152256	UP	0.714428	0.474963	-0.00651102	0.531454	0.00857137	0.204356	203.19	0.0134871	0.092944
ENSG00000196440	ARMCX4	0.00437657	0.00117895			0.00117895	0.00437657	UP	2.25464	0.0241561	-0.00878147	0.00057037	-0.000638269	0.669559	9.01802	0.00109082	0.0207474
ENSG00000126698	DNAJC8	-0.000704105	0.726435	0.00318552	0.00118332	0.00118332	0.00318552	UP	-1.42183	0.155074	0.00468648	0.256951	-0.00181144	0.337386	-3.43118	0.0117361	0.0839175
ENSG00000162139	NEU3	0.00207463	0.113885	-0.00250248	0.00118635	0.00118635	-0.00250248	DOWN	1.1144	0.265109	0.0027987	0.288593	0.00175835	0.313958	0.827397	0.702303	0.839819
ENSG00000106603	COA1	-0.00433757	0.00516403	-0.00141068	0.00118857	0.00118857	-0.00141068	DOWN	0.020743	0.983451	0.00294873	0.343337	0.00102758	0.629887	-0.227246	0.920131	0.963705
ENSG00000134884	ARGLU1	-0.000337304	0.837209	0.007211	0.00118896	0.00118896	0.007211	UP	1.17189	0.241241	0.0015255	0.659395	-0.0057809	0.0554788	19.8027	0.000814807	0.0184496
ENSG00000131467	PSME3	0.000382537	0.846692	-0.00266166	0.00119637	0.00119637	-0.00266166	DOWN	-1.49221	0.135644	-0.00243901	0.333546	0.000308021	0.881873	-17.429	0.00485946	0.050232
ENSG00000130749	ZC3H4	0.000756086	0.76932	0.00444311	0.00120231	0.00120231	0.00444311	UP	-0.0265865	0.97879	-0.0033451	0.504107	-0.00312698	0.381326	0.0618844	0.980318	0.989302
ENSG00000004534	RBM6	0.000163745	0.945872	0.00404598	0.0012029	0.0012029	0.00404598	UP	1.24828	0.211927	-0.00434279	0.296112	-0.0105695	0.00932638	19.2021	0.00162167	0.0244795
ENSG00000163113	OTUD7B	0.00140692	0.103208	-0.00268144	0.00120855	0.00120855	-0.00268144	DOWN	0.930417	0.352155	-0.00107871	0.524182	-0.00158432	0.153488	-7.92961	0.156896	0.38036
ENSG00000055070	SZRD1	-0.00269964	0.133013	-0.00210691	0.00121407	0.00121407	-0.00210691	DOWN	1.06507	0.286843	0.00323059	0.341004	-0.00282494	0.106637	-2.63738	0.0598431	0.221086
ENSG00000149761	NUDT22	-0.00403915	0.00121571			0.00121571	-0.00403915	DOWN	-0.958824	0.337647	-0.00329136	0.235397	0.00277585	0.0765687	1.35547	0.0607646	0.221086
ENSG00000127837	AAMP	0.0016812	0.299478	0.00230563	0.00121722	0.00121722	0.00230563	UP	0.09596	0.923552	0.000354504	0.901069	-0.000643218	0.636346	-4.07856	0.317677	0.560462
ENSG00000145681	HAPLN1	-5.88274e-05	0.923733	-0.00196595	0.00123378	0.00123378	-0.00196595	DOWN	0.282881	0.777268	0.00300818	0.0264832	0.000828366	0.497532	0.00940146	0.379888	0.61968
ENSG00000145982	FARS2	-0.000666494	0.634449	-0.00237297	0.00124065	0.00124065	-0.00237297	DOWN	-1.61847	0.10556	-0.000307759	0.901821	-0.00413772	0.051126	-0.666762	0.446907	0.674616
ENSG00000224051	GLTPD1	-0.00837412	0.003585	-0.00470279	0.00124519	0.00124519	-0.00470279	DOWN	-2.23081	0.0256935	0.00908755	0.0926078	0.00231317	0.38868	-10.3636	0.104482	0.302023
ENSG00000124532	MRS2	-0.00350053	0.00673937	-0.00481153	0.00124528	0.00124528	-0.00481153	DOWN	-0.279856	0.779588	0.00286416	0.324887	0.00361366	0.0481992	-4.48896	0.0517234	0.204104
ENSG00000171992	SYNPO	0.00228497	0.280918	0.00373089	0.00124777	0.00124777	0.00373089	UP	1.25231	0.210456	0.000958034	0.773657	-0.00257927	0.345059	-417.25	0.090552	0.281358
ENSG00000228508	RP11-183E9.3	-0.00157402	0.673728	0.00694703	0.00125158	0.00125158	0.00694703	UP	-0.410961	0.681101	-0.0133191	0.16794	0.00742798	0.143593	NA	NA	NA
ENSG00000174306	ZHX3	-0.000305911	0.82963	-0.00207621	0.00125552	0.00125552	-0.00207621	DOWN	0.423885	0.67165	0.00496462	0.0445924	-0.0025475	0.0665276	-4.97677	0.0469938	0.192971
ENSG00000112773	FAM46A	0.0066194	0.00126148	0.00139847	0.311036	0.00126148	0.0066194	UP	1.97145	0.048672	-0.000803188	0.848897	-0.00395307	0.067358	2.19037	0.039172	0.171688
ENSG00000130559	CAMSAP1	0.00148775	0.270873	0.00149062	0.00126185	0.00126185	0.00149062	UP	0.861256	0.389097	-0.00245918	0.275003	-0.00286743	0.102109	-0.750939	0.932092	0.969824
ENSG00000185432	METTL7A	0.0111676	0.00126498	0.00519242	0.00364686	0.00126498	0.0111676	UP	2.27792	0.0227311	0.00893875	0.166106	-0.0218267	1.22096e-05	13.1564	0.20565	0.448563
ENSG00000076716	GPC4	-0.00412842	0.170948	-0.00460388	0.00126515	0.00126515	-0.00460388	DOWN	0.994441	0.320008	0.00361059	0.465636	0.00022815	0.92801	-7.07092	0.1591	0.383037
ENSG00000079432	CIC	-0.000354544	0.843146	-0.00623334	0.00126839	0.00126839	-0.00623334	DOWN	-0.155494	0.876432	-0.00604132	0.213149	0.0034391	0.249107	15.5663	0.222307	0.464608
ENSG00000124205	EDN3	-0.00252473	0.0200628	-0.00235577	0.00127096	0.00127096	-0.00235577	DOWN	0.780752	0.434948	-0.000227861	0.927497	3.08836e-05	0.985311	-0.292373	0.00173099	0.0257215
ENSG00000259758	CTA-204B4.6	0.0070646	0.0012815	-0.000174129	0.86651	0.0012815	0.0070646	UP	0.219812	0.826018	-0.00195461	0.557184	-0.00505937	0.013154	-3.93764	0.769345	0.876862
ENSG00000177239	MAN1B1	0.00169867	0.259923	0.00280183	0.00128434	0.00128434	0.00280183	UP	1.76615	0.0773703	0.00455113	0.22165	-0.00275335	0.37417	8.49701	0.0132933	0.092277
ENSG00000101076	HNF4A	0.000754604	0.425694	-0.0024847	0.00128613	0.00128613	-0.0024847	DOWN	-0.261437	0.793756	0.00304404	0.261844	0.00168727	0.478284	-0.0174441	0.141175	0.362859
ENSG00000067048	DDX3Y	0.000245363	0.78667	0.00325787	0.00128616	0.00128616	0.00325787	UP	0.73307	0.463516	-0.00091607	0.594486	0.00174424	0.328517	-7.13791	0.134046	0.353125
ENSG00000110435	PDHX	-0.00502546	0.0271685	-0.00706684	0.00128663	0.00128663	-0.00706684	DOWN	0.405837	0.684862	0.011131	0.01356	-0.00214577	0.492715	-18.3402	0.0477791	0.194839
ENSG00000254997	KRTAP5-9	-0.000130192	0.926136	-0.00260798	0.00128773	0.00128773	-0.00260798	DOWN	0.180325	0.856897	0.00224033	0.476633	0.000407931	0.863889	0.0260525	0.595066	0.780562
ENSG00000263072	RP11-473M20.14	-0.00216885	0.382879	-0.00333239	0.00128993	0.00128993	-0.00333239	DOWN	-1.46818	0.142056	0.00529413	0.417754	-0.00192214	0.63693	1.55349	0.111897	0.315768
ENSG00000135821	GLUL	0.0110791	0.00129471	0.00663556	0.00485216	0.00129471	0.0110791	UP	0.362893	0.716684	-0.0070472	0.195806	0.00614681	0.0617756	-840.245	0.417677	0.649037
ENSG00000171444	MCC	-0.0049984	0.0413644	-0.00327499	0.00129803	0.00129803	-0.00327499	DOWN	1.06967	0.284768	0.00873416	0.0920208	-0.00272521	0.470884	0.406261	0.833528	0.914285
ENSG00000118507	AKAP7	-0.0037171	0.150033	-0.0032729	0.00129899	0.00129899	-0.0032729	DOWN	-0.982024	0.326088	0.00543171	0.275501	-0.00328661	0.186761	-4.47659	0.00324367	0.0390472
ENSG00000134438	RAX	-0.00266755	0.11553	-0.0033422	0.00130417	0.00130417	-0.0033422	DOWN	-1.4838	0.137861	-0.00469293	0.205844	0.00492228	0.0112884	-0.000109943	0.971724	0.984325
ENSG00000182473	EXOC7	-0.00102746	0.445507	0.00164254	0.00131338	0.00131338	0.00164254	UP	0.181155	0.856246	-0.00163838	0.540241	-0.0027513	0.0898595	0.322938	0.905824	0.956092
ENSG00000167074	TEF	-0.00366754	0.0486643	-0.00356499	0.00131545	0.00131545	-0.00356499	DOWN	-1.01314	0.310993	-0.00638951	0.0516967	-3.26908e-05	0.987572	10.3238	0.0857575	0.276634
ENSG00000108389	MTMR4	0.0027701	0.300481	0.00273376	0.00132197	0.00132197	0.00273376	UP	-0.133902	0.89348	-0.0167535	0.000447507	0.00459377	0.168332	1.82804	0.440914	0.669822
ENSG00000116353	MECR	-0.00874694	0.00132294	-0.00425116	0.0323001	0.00132294	-0.00874694	DOWN	-0.653219	0.513615	-0.00989954	0.0936892	0.00335495	0.411256	1.11605	0.684574	0.829337
ENSG00000100483	METTL21D	0.00243574	0.52916	0.00260126	0.00133192	0.00133192	0.00260126	UP	-0.36729	0.713403	-0.00448646	0.639405	-0.0153383	0.00361109	-0.313249	0.602867	0.785379
ENSG00000025293	PHF20	0.000350463	0.826207	0.00284006	0.00133836	0.00133836	0.00284006	UP	0.576906	0.564003	-0.00150583	0.683867	-0.00664561	0.000870911	-11.5069	0.321569	0.564228
ENSG00000182606	TRAK1	-0.000268021	0.874576	-0.00222538	0.00134143	0.00134143	-0.00222538	DOWN	0.932141	0.351264	-0.000972887	0.670101	-9.66162e-05	0.943711	-5.10386	0.811559	0.897231
ENSG00000120709	FAM53C	0.00072183	0.704202	0.00341573	0.00135119	0.00135119	0.00341573	UP	-0.0770441	0.938588	0.00789204	0.0672508	-0.00844639	0.000342019	7.68315	0.310016	0.553143
ENSG00000106992	AK1	-0.00984949	0.00135411	-0.00456728	0.00174142	0.00135411	-0.00984949	DOWN	0.591012	0.554512	0.0151963	0.00144528	-0.00548752	0.0255195	-24.9725	0.55192	0.748753
ENSG00000161980	POLR3K	-0.0012893	0.199192	-0.00464159	0.00135428	0.00135428	-0.00464159	DOWN	-1.3975	0.162265	-0.000573099	0.806615	0.00134099	0.282327	-0.875131	0.149503	0.373941
ENSG00000172059	KLF11	0.00527918	0.00247002	0.00584643	0.00135775	0.00135775	0.00584643	UP	2.23351	0.0255156	-0.000514108	0.851573	-0.000557849	0.777681	0.158381	0.962894	0.980444
ENSG00000077327	SPAG6	-0.000998756	0.33556	-0.00295678	0.00136157	0.00136157	-0.00295678	DOWN	-0.0514032	0.959004	0.00510521	0.0260422	8.93751e-05	0.95573	0.049653	0.0544195	0.210376
ENSG00000182108	DEXI	-0.00319299	0.224516	-0.0052261	0.0013633	0.0013633	-0.0052261	DOWN	-0.0869508	0.930711	0.00439093	0.459502	0.00118254	0.672625	-5.31709	0.130596	0.350839
ENSG00000125246	CLYBL	-0.00477175	0.0013791			0.0013791	-0.00477175	DOWN	-1.44345	0.148893	-0.00202365	0.507721	0.000604443	0.791049	0.14166	0.939762	0.971837
ENSG00000103978	TMEM87A	0.00232404	0.220042	0.00376695	0.00137954	0.00137954	0.00376695	UP	1.16464	0.244165	0.00534578	0.0823418	-0.00473851	0.021156	-2.55139	0.445754	0.673946
ENSG00000079393	DUSP13	-0.00617695	0.00395207	-0.00422868	0.00138183	0.00138183	-0.00422868	DOWN	0.0200735	0.983985	0.00480044	0.176134	0.000538369	0.787006	-54.3948	0.00390434	0.0442027
ENSG00000110107	PRPF19	-0.000864818	0.693397	0.0030914	0.00138711	0.00138711	0.0030914	UP	1.50348	0.132715	-0.00267716	0.429903	-0.00551677	0.00586556	-10.115	0.0989854	0.296022
ENSG00000010379	SLC6A13	-0.00135509	0.387413	-0.00462556	0.00138759	0.00138759	-0.00462556	DOWN	-0.173919	0.861929	-0.00335804	0.2714	-0.00171735	0.41419	-0.0233919	0.904633	0.956092
ENSG00000196154	S100A4	0.00295572	0.558501	0.0118738	0.00139609	0.00139609	0.0118738	UP	2.41897	0.0155644	0.0141751	0.190489	-0.00597017	0.323381	8.4529	0.187097	0.420636
ENSG00000198860	TSEN15	-0.00499164	0.001399			0.001399	-0.00499164	DOWN	-0.995623	0.319434	0.00519446	0.0961117	-0.00308309	0.191151	-3.49253	0.0376385	0.169989
ENSG00000164209	SLC25A46	-0.0025739	0.250952	-0.00644639	0.00140008	0.00140008	-0.00644639	DOWN	0.0550928	0.956065	-0.000358937	0.938862	0.00412607	0.210192	-35.6422	2.13358e-06	0.000405806
ENSG00000147869	CER1	-0.00138915	0.403429	-0.00321878	0.00140318	0.00140318	-0.00321878	DOWN	0.250205	0.802429	-0.00389597	0.274096	0.00126418	0.661101	0.00233344	0.673667	0.82241
ENSG00000153904	DDAH1	0.000458845	0.854088	0.00948756	0.00141341	0.00141341	0.00948756	UP	0.601261	0.547666	0.00799823	0.114671	-0.00752236	0.0189701	11.3609	0.216437	0.459445
ENSG00000105556	MIER2	-0.00291699	0.0216854	-0.00202324	0.00141403	0.00141403	-0.00202324	DOWN	-0.138709	0.88968	0.000313892	0.904285	0.000952011	0.488059	-3.32873	0.0408845	0.174355
ENSG00000153786	ZDHHC7	-0.00159822	0.485535	-0.00320848	0.00142157	0.00142157	-0.00320848	DOWN	1.02161	0.306966	0.00254965	0.523511	-0.00411609	0.152046	-12.7476	0.0507855	0.202929
ENSG00000023330	ALAS1	-0.00633167	0.0524616	-0.00677112	0.00142676	0.00142676	-0.00677112	DOWN	-0.344326	0.730601	-0.00240465	0.704979	0.00635481	0.0756456	-16.5208	0.131455	0.351727
ENSG00000100083	GGA1	0.00124723	0.52206	0.00333209	0.00142882	0.00142882	0.00333209	UP	-0.956484	0.338828	-0.00485637	0.0559426	-0.00280045	0.121579	-0.539973	0.858449	0.92684
ENSG00000031003	FAM13B	0.00540342	0.0827175	0.00349578	0.001443	0.001443	0.00349578	UP	1.03486	0.300734	-0.00284889	0.685436	-0.00603625	0.185628	0.215042	0.651786	0.812383
ENSG00000113430	IRX4	-0.00011846	0.94077	0.00411341	0.00144566	0.00144566	0.00411341	UP	0.980766	0.326708	-0.00202835	0.621333	0.000566667	0.888134	0.444754	0.178763	0.408663
ENSG00000100991	TRPC4AP	0.000106454	0.946342	0.00308446	0.0014469	0.0014469	0.00308446	UP	-0.249581	0.802911	-0.00141231	0.579555	-0.000952108	0.63028	-10.15	0.157184	0.38036
ENSG00000122085	MTERFD2	0.000245977	0.826771	-0.00279515	0.00145034	0.00145034	-0.00279515	DOWN	-0.680773	0.496015	-0.000368013	0.877216	-0.00473455	0.00457763	0.427146	0.518233	0.720059
ENSG00000077312	SNRPA	-0.00163039	0.561763	0.00407078	0.00145396	0.00145396	0.00407078	UP	-0.0299055	0.976142	-0.00778558	0.211501	-0.00860496	0.0110267	2.94908	0.23513	0.476777
ENSG00000166426	CRABP1	-0.00441443	0.0485054	-0.00419396	0.00145419	0.00145419	-0.00419396	DOWN	0.205055	0.837529	0.000423826	0.942183	-0.0018516	0.819152	0.00896951	0.755465	0.870103
ENSG00000261087	KB-1460A1.5	-0.000679138	0.738887	0.0033591	0.00145603	0.00145603	0.0033591	UP	1.35497	0.175427	0.00326867	0.407712	-0.00525271	0.0757585	0.00555347	0.997773	0.997773
ENSG00000135318	NT5E	0.00432172	0.001461	-0.000417665	0.567242	0.001461	0.00432172	UP	0.160048	0.872843	0.00375079	0.0654324	0.00140367	0.203964	2.13258	0.00698278	0.0602403
ENSG00000106976	DNM1	0.00519746	0.0695634	0.00455491	0.00146112	0.00146112	0.00455491	UP	-0.310453	0.756217	-0.00170084	0.718295	0.00665621	0.0277893	2.61267	0.00272696	0.0355656
ENSG00000117592	PRDX6	0.00106202	0.451042	0.00355426	0.00146195	0.00146195	0.00355426	UP	-1.43609	0.150977	0.0018717	0.473115	-0.000582059	0.747865	29.9259	0.585616	0.773501
ENSG00000154736	ADAMTS5	0.00875997	0.00146424	0.00293646	0.0382204	0.00146424	0.00875997	UP	1.03655	0.299947	0.00173451	0.692584	0.00276628	0.393771	1.00819	0.483411	0.700798
ENSG00000129696	TTI2	-0.00304352	0.130515	-0.00342885	0.00146792	0.00146792	-0.00342885	DOWN	-2.02272	0.0431024	-0.00247949	0.436095	-0.000233224	0.921742	-1.6099	0.0347303	0.161904
ENSG00000120509	PDZD11	-0.00606506	0.00146916			0.00146916	-0.00606506	DOWN	-0.916746	0.359276	0.00175784	0.626222	0.000773557	0.816447	-0.733	0.35432	0.592193
ENSG00000159403	C1R	0.00963342	0.0163125	0.00831492	0.00147558	0.00147558	0.00831492	UP	1.05275	0.292458	-0.000417625	0.956544	-0.00138395	0.805635	19.6258	0.0469609	0.192971
ENSG00000057593	F7	0.000909447	0.538739	-0.00354739	0.00147585	0.00147585	-0.00354739	DOWN	0.821863	0.411155	-0.00160519	0.672925	0.00246727	0.595859	0.0316572	0.293769	0.532142
ENSG00000165119	HNRNPK	0.00551105	0.0014774	0.00538115	0.0183462	0.0014774	0.00551105	UP	0.460276	0.645318	-0.00349249	0.308147	0.00303117	0.228622	-7.79721	0.715465	0.846194
ENSG00000163513	TGFBR2	0.00860781	0.00148316	0.00156069	0.270227	0.00148316	0.00860781	UP	1.61013	0.10737	-0.00521005	0.271121	0.0041621	0.250492	23.765	0.0101455	0.0790851
ENSG00000131100	ATP6V1E1	-9.11131e-05	0.960235	0.00355897	0.00148616	0.00148616	0.00355897	UP	0.632863	0.526823	0.00087609	0.780961	-4.60659e-05	0.98397	-26.8981	0.0186811	0.111734
ENSG00000078237	C12orf5	0.00037882	0.932232	-0.00498905	0.00148851	0.00148851	-0.00498905	DOWN	1.09083	0.275347	0.00569851	0.571805	0.00209394	0.747214	-3.22472	0.000118541	0.00512419
ENSG00000072818	ACAP1	-0.0036379	0.206915	-0.002929	0.0015047	0.0015047	-0.002929	DOWN	-0.761419	0.446407	-0.0101114	0.149004	0.00788075	0.176177	-0.0142342	0.956734	0.978338
ENSG00000172530	BANP	0.00291288	0.142452	0.00296948	0.00150572	0.00150572	0.00296948	UP	-0.0723974	0.942286	-0.00694037	0.0937716	-0.00225965	0.302424	1.50772	0.147085	0.372121
ENSG00000163660	CCNL1	0.00301985	0.0635875	0.00615725	0.00151135	0.00151135	0.00615725	UP	0.02622	0.979082	-0.00609933	0.0369712	0.00211048	0.206307	-4.0492	0.81432	0.897231
ENSG00000182132	KCNIP1	-0.000789422	0.554245	-0.00401998	0.00151365	0.00151365	-0.00401998	DOWN	-0.109105	0.913119	0.00657759	0.0303398	0.000280054	0.925381	-0.00741545	0.748178	0.865593
